# Supplementary material for: TrawlerWeb: an online de novo motif discovery tool for next-generation sequencing datasets
Source: BMC Genomics. 2018 Apr 5;19:238. doi: 10.1186/s12864-018-4630-0 (PMC5887194; doi:10.1186/s12864-018-4630-0)
Supplement: Supplementary file 1 — Table S1. Details of the assessment of TrawlerWeb. Detailed table of Fig. 1b showing, for each ChIP experiment, the ability of individual programs to uncover the correct binding site in yeast. For each individual ChIP experiment, the success or failure of 8 different algorithms including TrawlerWeb is shown. The results from the 6 algorithms (Coverage, AlignACE, Kellis, mdscan, MEME, and MEME-c) were extracted from Harbison et al. 2004 [38]. The matching motifs found by TrawlerWeb are identical to that found by Trawler_standalone (detailed previously in Ettwiller et al. 2007 [5]). The results from RSAT were performed by this study, where the matching motifs found by RSAT were described in the last column. (XLSX 190 kb) [file 12864_2018_4630_MOESM1_ESM.xlsx]

## Sheet: Accuracy Matrix
	Coverage	AlignACE	Kellis	mdscan	MEME	MEME-c	Trawler	RSAT	RSAT motif
ABF1	+	+	-	+	+	+	+	+
ACE2	-	-	+	-	-	-	-	-
AFT2	+	+	-	+	-	+	+	-
AZF1	-	-	-	-	-	+	-	+
BAS1	-	-	+	-	-	+	+	-
CAD1	+	+	-	+	+	+	+	+
CBF1	+	+	+	+	-	-	+	+
CIN5	+	+	+	+	+	-	+	-
DAL82	-	-	+	+	-	-	+	+
DIG1	+	-	+	+	+	-	+	+
FHL1	+	+	+	+	+	+	+	-
FKH1	+	+	+	+	+	+	+	+
FKH2	+	+	+	+	-	+	+	+
GAL4	-	+	+	-	-	+	-	-
GAT1	-	-	+	-	-	-	+	-
GCN4	+	+	+	+	+	+	+	+
GLN3	+	-	-	+	-	-	+	-
HAP1	-	+	-	-	+	-	+	-
HAP4	+	+	-	+	+	+	+	-
HSF1	+	+	+	-	+	+	+	-
IME1	-	+	-	-	-	-	-	+
INO2	+	-	+	+	+	+	+	+
LEU3	-	+	+	+	+	-	+	-
MBP1	+	+	+	+	+	+	+	+
MCM1	+	+	-	+	+	+	+	+
MET4	+	-	-	-	-	-	+	+
MSN2	-	-	-	-	+	-	+	-
NDD1	-	+	-	+	-	-	-	-
NRG1	+	+	+	+	+	+	+	+
PDR1	-	+	-	-	+	-	+	+
PHD1	-	+	-	+	-	+	+	+
PHO2	-	-	-	-	-	+	+	+
PHO4	-	-	+	+	-	+	+	+
RAP1	+	+	+	+	+	+	+	+
RCS1	+	+	-	+	+	+	+	+
RDS1	-	-	-	+	-	+	+	+
REB1	+	+	+	+	+	+	+	+
RFX1	-	-	-	+	-	-	+	+
RLR1	-	-	-	-	-	+	-	-
RPN4	+	+	+	+	+	+	+	+
SFP1	+	+	-	+	+	+	+	+
SIG1	-	-	-	-	+	-	-	-
SIP4	-	-	-	+	-	-	+	-
SKN7	+	+	-	+	-	-	+	+
SNT2	+	+	-	+	+	+	+	+
SOK2	-	+	-	+	+	-	+	+
SPT2	-	-	-	-	+	-	-	-
SPT23	+	-	-	-	-	-	+	+
STB1	+	-	-	+	+	+	+	+
STB4	-	-	+	-	-	-	+	-
STB5	-	-	-	+	-	+	+	+
STE12	+	+	+	+	+	-	+	+
SUM1	+	+	+	+	+	+	+	+
SUT1	-	+	-	-	-	-	+	+
SWI4	+	+	+	+	+	+	+	+
SWI6	+	+	-	-	+	+	+	+
TEC1	+	-	-	-	-	-	+	+
THI2	+	-	-	+	-	+	-	+
TYE7	+	+	-	+	+	-	+	+
UME6	+	+	+	+	+	+	+	+
YAP1	+	+	-	-	+	+	+	+
YAP7	+	+	+	+	+	+	+	+
YDR026C	+	-	-	-	+	+	+	+
ZAP1	-	-	-	-	-	+	-	-
Total	38	38	27	41	36	38	54	44
Percentage	59.375	59.375	42.1875	64.0625	56.25	59.375	84.375	68.75
