# Supplementary material for: TrawlerWeb: an online de novo motif discovery tool for next-generation sequencing datasets
Source: BMC Genomics. 2018 Apr 5;19:238. doi: 10.1186/s12864-018-4630-0 (PMC5887194; doi:10.1186/s12864-018-4630-0)
Supplement: Supplementary file 2 — Table S2. Details of motif occurrence comparison between web-based motif discovery software. The highest scoring motifs discovered in DREME, MEME, RSAT peak-motifs, and TrawlerWeb and their corresponding occurrences are illustrated here. For the highest scoring motif, the number of motif occurrences were expressed as a percentage of the total number of input sequences. *MEME-ChIP pre-processes submitted sequences longer than 100 by trimming them evenly from both ends to get the centered 100 bp sequence and discards trimmed sequences containing only Ns from repeat masking. **MEME motif discovery automatically limits the run to a randomly sampled 600 sequences to reduce run time. (XLSX 576 kb) [file 12864_2018_4630_MOESM2_ESM.xlsx]

## Sheet: Sheet1
	dm3	Top motif	PWM	TF	Score	Positive sites	% occurrence
	DREME	CMCWC		-	9.8e-09	442/717*	61.6457
	MEME	Motif 1		MA0528.1 (ZNF263), MA0469.1 (E2F3), UP00021_1 (Zfp281_primary), MA0516.1 (SP2), MA0098.2 (Ets1), UP00022_1 (Zfp740_primary), MA0080.3 (Spi1), MA0162.2 (EGR1)	2.1e-77	136/600**	22.6667
	RSAT	oligos_6nt_test_vs_ctrl_m1		-	1.2e-123	283/724	39.0884
	Trawler	family_3		Klf4;BRCA1	50.3481	474/724	65.4696
	hg19	Top motif	PWM	TF	Score	Positive sites	% occurrence
	DREME	RTGABTCA		MA0490.1 (JUNB), MA0478.1 (FOSL2), MA0489.1 (JUN), MA0491.1 (JUND), UP00103_2 (Jundm2_secondary), JDP2_DBD_1, Jdp2_DBD_1, JDP2_full_1, MA0501.1 (NFE2::MAF), MA0591.1 (Bach1::Mafk), MA0150.2 (Nfe2l2), NFE2_DBD	6.1e-45	349 / 4153	8.40356
	MEME	Motif 1		UP00057_1 (Zic2_primary), MA0146.2 (Zfx), MA0163.1 (PLAG1), UP00102_1 (Zic1_primary), UP00006_1 (Zic3_primary), MA0162.2 (EGR1)	0.003	25 / 600**	4.16667
	RSAT	oligos_7nt_test_vs_ctrl_m3		FOS, FOSL2, JUN(var.2)	1.4e-301	599 / 5251	11.4074
	Trawler	family_1		Jun_Fos;JUN	53.6745	1973 / 5251	37.5738
	mm9	Top motif	PWM	TF	Score	Positive sites	% occurrence
	DREME	AAGAAAB		-	0.0059	144/1250*	11.52
	MEME	No significant motif
	RSAT	oligos_7nt_test_vs_ctrl_m1		FOXP3, FOXI1	1.3e-07	26 / 1957	1.32856
	Trawler	family_17		Myb	32.8113	31/ 1957	1.58406
	tair9	Top motif	PWM	TF	Score	Positive sites	% occurrence
	DREME	CRCGTGD		MA0004.1 (Arnt), CREB3L1_DBD_2, CREB3L1_DBD_3, CLOCK_DBD, CREB3L1_full_1, Creb3l2_DBD_2, MAX_DBD_2, MA0059.1 (MYC::MAX), MAX_DBD_1, UP00050_2 (Bhlhb2_secondary), USF1_DBD, MA0104.3 (Mycn), MLX_full, SREBF2_DBD, Srebf1_DBD, TFE3_DBD, TFEB_full, ARNTL_DBD, MLXIPL_full, UP00060_1 (Max_primary), MA0093.2 (USF1), Mlx_DBD, MNT_DBD, MA0464.1 (Bhlhe40), HEY2_DBD	4.8e-24	192/1003	19.1426
	MEME	Motif 1		MA0528.1 (ZNF263), MA0080.3 (Spi1), MA0508.1 (PRDM1), MA0098.2 (Ets1), PRDM1_full, MA0050.2 (IRF1), SPIB_DBD, Spic_DBD	4e-86	102/600**	17
	RSAT	oligos_6nt_test_vs_ctrl_m4		TFEB, HEY1, TFE3	8.5e-172	213/1024	20.8008
	Trawler	family_3		BRCA1	52.8446	375/1024	36.6211
	zv9	Top motif	PWM	TF	Score	Positive sites	% occurrence
	DREME	DAAAYA		-	6.3e-11	881/2637*	33.4092
	MEME	No significant motif
	RSAT	oligos_6nt_test_vs_ctrl_m1		-	1.2e-17	45/3209	1.40231
	Trawler	family_11		Sox5	35.8379	12/3209	0.373948

## Sheet: dm3_family_3
Sequence Click on the sequence name to view the motif in UCSC	Start_position (from start) Start position of the motif within the sequence (from start)	Start_position (from end) Start position of the motif within the sequence (from end)	Best_Z-score Best Z-score of the motif within this sequence	Instance_with_best_ZS Consensus sequence of the instance of the motif with best Z-score	Strand Strand: 1=forward, -1=reverse
chr3L-10730201-10730538	77	262	35.4434	...GAGAGMGRG....	-1
chrX-10615358-10616131	511	264	33.5559	...GARAGAGRG....	-1
chr3R-2221490-2222028	469	71	33.5818	....AGAGASRG....	1
chr2R-7089815-7091510	668	1089	35.4254	...GASMGGGGGA...	1
chr2L-9189160-9190636	296	1182	32.7566	...GAGCRAGMGAG..	-1
chr3L-4625800-4626075	25	252	34.8551	...GAGAGRGMG....	1
chr3L-3418390-3418676	90	258	34.8551	...GAGAGRGMG....	-1
chr2L-19361692-19362189	377	122	33.4196	...GAGNGAGA.....	-1
chr2L-18795785-18796110	304	83	33.4196	...GAGNGAGA.....	-1
chrX-3055946-3057268	1131	253	34.7805	....AGAGMGRG....	-1
chr3R-12105917-12106798	637	306	35.5894	....RGAGAGRG....	-1
chr3R-17272118-17272680	106	458	35.4556	....MGARAGAG....	1
chrX-14914877-14915640	574	191	33.4196	...GAGNGAGA.....	1
chr2L-21828149-21828709	537	85	34.8723	.....GMGAGMGA...	1
chrX-3326710-3327921	1221	52	33.5818	....AGAGASRG....	-1
chr2R-14693622-14693999	39	400	33.3721	....ARMGAGAG....	1
chr2L-18946875-18947866	714	339	37.8487	....MGAGAGRG....	1
chr2L-224646-225426	775	67	34.8723	.....GMGAGMGA...	-1
chr2R-7480634-7480969	92	305	33.5818	....AGAGASRG....	1
chr2L-6833451-6834288	229	610	40.7889	...GMGAGMGAG....	1
chrX-7957162-7957372	109	163	40.7889	...GMGAGMGAG....	1
chr3L-16036106-16037313	1146	123	32.6196	....AGRGAGRG....	1
chr2L-11445693-11446406	611	104	36.9333	....MGAGMGAG....	-1
chr2L-16486338-16486840	102	462	35.0223	...GRGAGAGRG....	-1
chr2R-13323842-13324656	81	795	33.4196	...GAGNGAGA.....	1
chr2L-12003061-12007516	738	3779	40.7889	...GMGAGMGAG....	1
chr2L-11806441-11808200	1436	385	33.1169	.....GAGRGRGA...	-1
chr3L-13910802-13911285	443	102	33.5818	....AGAGASRG....	-1
chr3L-15097472-15098022	79	533	40.7889	...GMGAGMGAG....	-1
chr2L-20935890-20936496	576	92	32.4424	....MGAAAGRGACGG	-1
chr2R-8871970-8873570	1306	356	33.5818	....AGAGASRG....	1
chr2L-19157967-19159184	389	890	38.1245	...GMGAGAGMG....	-1
chr2L-522583-525347	549	2277	33.4196	...GAGNGAGA.....	-1
chr2L-9908388-9908950	220	344	34.8723	.....GMGAGMGA...	1
chr3R-26620478-26621026	275	335	33.3721	....ARMGAGAG....	-1
chr2L-11445693-11446406	139	576	35.4267	.GMGAGCGAGSGA...	-1
chr2R-15162648-15163263	278	339	35.0223	...GRGAGAGRG....	-1
chrX-11389159-11389375	4	274	34.8551	...GAGAGRGMG....	-1
chr2R-6451749-6452518	151	680	40.7889	...GMGAGMGAG....	-1
chr2L-19157967-19159184	423	856	40.7889	...GMGAGMGAG....	-1
chr2R-11782956-11783461	454	53	33.1169	.....GAGRGRGA...	-1
chrX-5793628-5793842	84	132	33.5559	...GARAGAGRG....	-1
chr2R-14693622-14693999	65	374	33.1169	.....GAGRGRGA...	1
chr3L-10509662-10509871	165	106	33.1169	.....GAGRGRGA...	-1
chr2L-19157967-19159184	429	850	32.4424	....KGAGAGCGAGMG	-1
chr2L-5294386-5295441	658	399	32.7562	...GASMGAGAG....	-1
chr3R-27538862-27539527	499	228	35.4267	.GMGAGCGAGSGA...	-1
chrX-18261474-18261904	37	395	32.4424	..AGKGAGAGSGAG..	1
chr2L-2202128-2203488	1321	101	35.4434	...GAGAGMGRG....	-1
chr2L-12010820-12011486	311	417	33.4196	...GAGNGAGA.....	-1
chr2R-7252105-7252726	152	531	33.5559	...GARAGAGRG....	-1
chr3R-26737741-26738442	514	249	32.8015	...GCGARMGAG....	1
chr2L-8419374-8419924	489	63	32.9418	....WGAGAGRG....	-1
chr2L-2362677-2363279	420	244	33.1169	.....GAGRGRGA...	-1
chr3R-12075775-12076110	284	53	32.8015	...GCGARMGAG....	-1
chr2R-14693622-14693999	173	266	41.3953	..CGARMGAGAGAG..	1
chr3L-10769091-10769806	170	547	35.4556	....MGARAGAG....	-1
chr2R-9888316-9888651	240	157	40.7889	...GMGAGMGAG....	1
chr2L-16284324-16284812	27	523	34.8551	...GAGAGRGMG....	-1
chr2R-7490701-7491260	287	334	32.4424	..AGKGAGAGSGAG..	-1
chr3R-17272118-17272680	270	294	33.4196	...GAGNGAGA.....	1
chr3R-12068240-12068520	83	199	38.1245	...GMGAGAGMG....	-1
chr2L-2753052-2753282	48	184	33.1169	.....GAGRGRGA...	1
chr3R-17425343-17425678	120	277	33.4196	...GAGNGAGA.....	-1
chr2L-19361692-19362189	383	116	35.4556	....MGARAGAG....	-1
chr2L-14490338-14490664	100	228	33.5818	....AGAGASRG....	1
chr3R-26620478-26621026	83	527	38.9964	...GAGMGAGMG....	1
chr2L-2362677-2363279	513	151	33.3721	....ARMGAGAG....	-1
chrX-12473042-12473377	273	124	33.1169	.....GAGRGRGA...	1
chr3R-12528375-12529197	284	600	32.9418	....WGAGAGRG....	1
chr2R-14693622-14693999	67	372	40.7889	...GMGAGMGAG....	1
chr3R-19144771-19146420	547	1104	34.9857	....AGAGAGNG....	1
chr2R-2408878-2409365	235	254	34.8723	.....GMGAGMGA...	-1
chr3R-14223029-14223370	121	222	35.4556	....MGARAGAG....	1
chr2R-14230070-14230634	219	347	36.4191	....AGAGRGRG....	1
chr3R-11830816-11831184	273	157	33.5818	....AGAGASRG....	1
chr2L-16271452-16271724	143	131	35.1999	.....GARMGAGA...	-1
chr2R-11236818-11237197	279	162	33.1169	.....GAGRGRGA...	-1
chr3L-12686114-12686609	468	89	40.7889	...GMGAGMGAG....	-1
chr3R-12068240-12068520	87	195	32.6196	....AGRGAGRG....	-1
chr2R-8871970-8873570	259	1403	35.4556	....MGARAGAG....	-1
chr2L-14490338-14490664	106	222	32.4424	..AGKGAGAGYGAG..	1
chr2L-2362677-2363279	352	312	38.1245	...GMGAGAGMG....	1
chr3R-5789447-5790272	616	211	33.5818	....AGAGASRG....	-1
chr2R-6659377-6661306	70	1921	33.0619	...GMRAGAGAG....	1
chr3R-12052955-12053165	99	113	32.974	....ARAGAGRG....	-1
chr2L-14528286-14528941	64	593	34.8723	.....GMGAGMGA...	-1
chr3L-17998510-17998732	47	237	41.3953	..CGARMGAGAGAG..	1
chr2L-522583-525347	49	2777	35.4556	....MGARAGAG....	1
chr2L-7579974-7581392	112	1308	32.974	....ARAGAGRG....	1
chr2R-17770750-17772075	1201	186	35.4556	....MGARAGAG....	-1
chr2L-11806441-11808200	894	927	32.7562	...GASMGAGAG....	1
chr3R-14925780-14926033	43	212	37.8487	....MGAGAGRG....	-1
chr3R-14070300-14070682	21	363	34.8723	.....GMGAGMGA...	1
chr2R-14686798-14687020	132	92	32.4424	..AGAGAMAGWGAG..	-1
chr2R-6190168-6190785	396	283	33.4196	...GAGNGAGA.....	-1
chr2L-248200-249292	1032	122	36.8021	....MGAGAGMG....	1
chr2L-484318-486122	1452	354	35.4556	....MGARAGAG....	-1
chr2L-12613242-12613524	0	284	33.5818	....AGAGASRG....	1
chr3L-5837725-5837951	3	225	35.2927	....MGMGAGAG....	-1
chrX-13178479-13179030	569	44	40.7889	...GMGAGMGAG....	-1
chr3L-14749597-14749932	73	264	35.1999	.....GARMGAGA...	-1
chrX-6495044-6496360	820	498	33.3685	.....GAGMGRGA...	-1
chr3R-4159743-4160443	463	299	38.9964	...GAGMGAGMG....	-1
chr2R-7494564-7495436	843	91	33.3721	....ARMGAGAG....	1
chrX-2541704-2543022	1063	257	35.4556	....MGARAGAG....	-1
chr2R-6454003-6454390	84	305	33.5818	....AGAGASRG....	1
chr3R-5173493-5174055	20	544	35.4556	....MGARAGAG....	-1
chr3L-4625800-4626075	7	270	41.3953	...GWGCGAGRGAGA.	1
chrX-4002539-4003161	487	137	33.4196	...GAGNGAGA.....	-1
chr2R-6098042-6098812	20	812	33.1169	.....GAGRGRGA...	1
chr3L-17660760-17661300	120	422	33.1169	.....GAGRGRGA...	-1
chr2R-9224090-9225740	830	822	35.4556	....MGARAGAG....	1
chr3R-26737741-26738442	624	139	33.4196	...GAGNGAGA.....	-1
chrX-7194528-7195355	4	825	33.2187	...GWGKGAGAGAG..	-1
chr2L-11445693-11446406	446	269	35.4556	....MGARAGAG....	-1
chr3R-2221490-2222028	271	269	35.4556	....MGARAGAG....	-1
chr3R-12528375-12529197	354	530	35.4556	....MGARAGAG....	1
chr3R-21833771-21836682	2694	279	33.5818	....AGAGASRG....	-1
chr2R-18573478-18574135	352	307	36.9333	....MGAGMGAG....	-1
chr3L-635055-635390	184	213	35.4556	....MGARAGAG....	-1
chr2L-12003061-12007516	267	4250	32.8015	...GCGARMGAG....	-1
chr4-522096-522368	58	216	33.3721	....ARMGAGAG....	1
chr2R-11210182-11210908	116	672	33.3721	....ARMGAGAG....	1
chr2R-2008021-2008410	67	384	32.4424	AGAGAAWGAGMG....	1
chr2R-11997562-11998444	397	487	33.5818	....AGAGASRG....	-1
chrX-9479667-9480054	11	438	33.5818	....AGAGASRG....	-1
chrX-18261474-18261904	112	320	32.9418	....WGAGAGRG....	1
chr2L-11445693-11446406	320	395	33.5818	....AGAGASRG....	-1
chr2L-166692-167081	297	154	40.7889	...GMGAGMGAG....	-1
chr2R-11240940-11242096	979	179	36.4191	....AGAGRGRG....	1
chr3R-12528375-12529197	557	327	36.1288	...GAGAGAGNG....	-1
chrX-16227138-16227621	366	179	38.1245	...GMGAGAGMG....	-1
chrX-2017268-2018526	29	1231	33.3721	....ARMGAGAG....	1
chr2L-21828149-21828709	6	616	33.3685	.....GAGMGRGA...	1
chr2L-8419374-8419924	205	347	33.4196	...GAGNGAGA.....	1
chrX-1510326-1511754	828	662	35.4434	...GAGAGMGRG....	1
chrX-17662407-17662730	41	344	33.2187	...GWGKGAGAGAG..	-1
chrX-16227138-16227621	425	120	40.7889	...GMGAGMGAG....	-1
chr2L-1643811-1644636	13	814	33.3685	.....GAGMGRGA...	-1
chr2R-12744360-12744845	196	291	35.1999	.....GARMGAGA...	1
chrX-4002539-4003161	454	170	38.1245	...GMGAGAGMG....	-1
chrX-3574155-3574484	52	339	33.3721	....ARMGAGAG....	-1
chr2R-15162648-15163263	486	131	33.3721	....ARMGAGAG....	-1
chr3L-18807182-18807666	310	236	33.5818	....AGAGASRG....	-1
chr2R-11990519-11990904	334	53	34.8723	.....GMGAGMGA...	1
chrX-8544881-8545496	63	614	33.4196	...GAGNGAGA.....	1
chr3R-16603978-16604578	22	640	36.9333	....MGAGMGAG....	1
chr2L-3538508-3540488	222	1820	33.4196	...GAGNGAGA.....	1
chr3R-11830816-11831184	49	381	33.5818	....AGAGASRG....	-1
chr2R-6491404-6491796	332	122	32.7562	...GASMGAGAG....	1
chr2L-5291358-5293612	1862	454	38.4096	...GTGTGAGMGM...	-1
chr3R-16603978-16604578	490	172	35.4261	...GWSGGAGAGAG..	-1
chr2L-5294386-5295441	341	716	34.8551	...GAGAGRGMG....	1
chr2R-6451749-6452518	147	684	35.4434	...GAGAGMGRG....	-1
chrX-3055946-3057268	151	1233	34.8551	...GAGAGRGMG....	1
chr2L-19134809-19135633	311	515	33.1169	.....GAGRGRGA...	-1
chr2L-160748-161065	200	179	33.3685	.....GAGMGRGA...	1
chr2R-3799774-3800480	378	330	32.6196	....AGRGAGRG....	1
chr3R-12528375-12529197	568	316	33.4196	...GAGNGAGA.....	-1
chr2L-7554332-7554717	364	83	35.1999	.....GARMGAGA...	-1
chr3R-19966577-19967067	251	301	33.3685	.....GAGMGRGA...	1
chr3L-18793479-18794134	170	487	34.8723	.....GMGAGMGA...	-1
chr3R-2234902-2235177	112	225	34.8723	.....GMGAGMGA...	-1
chrX-9479667-9480054	3	446	34.8723	.....GMGAGMGA...	-1
chrX-3637740-3638120	208	174	38.4096	...GTGTGAGMGM...	-1
chr2R-2482351-2483613	301	1023	36.1288	...GAGAGAGNG....	-1
chr2L-18946875-18947866	785	268	33.3685	.....GAGMGRGA...	1
chr2L-522583-525347	906	1920	40.7889	...GMGAGMGAG....	1
chr2R-15162648-15163263	377	240	33.4196	...GAGNGAGA.....	-1
chr3R-27538862-27539527	493	234	35.4261	..AGKGAGAGCGM...	-1
chr3R-17476343-17477721	248	1132	33.4196	...GAGNGAGA.....	1
chr3R-12105917-12106798	641	302	32.4424	..ARAGAARGAGAG..	-1
chr2L-18795785-18796110	366	21	40.7889	...GMGAGMGAG....	-1
chr3R-25103077-25103627	283	329	33.3721	....ARMGAGAG....	1
chr2L-412746-412975	65	226	35.5894	....RGAGAGRG....	-1
chr3R-11847542-11848127	258	389	35.1999	.....GARMGAGA...	-1
chr2L-19160988-19162209	442	781	34.8723	.....GMGAGMGA...	-1
chr2L-21828149-21828709	255	367	32.7566	...GAGCRAGMGAG..	1
chrX-13172419-13172924	392	175	32.4424	..AGTGAGARMGAG..	1
chr2R-7517221-7517596	403	34	35.4556	....MGARAGAG....	-1
chr2L-479788-480796	113	897	33.1169	.....GAGRGRGA...	-1
chr2R-9224090-9225740	1064	588	34.8551	...GAGAGRGMG....	1
chr2R-17533143-17533828	140	607	32.974	....ARAGAGRG....	1
chr3R-5789447-5790272	618	209	32.7562	...GASMGAGAG....	-1
chr3L-13912774-13913724	332	620	33.3721	....ARMGAGAG....	-1
chr3L-10730201-10730538	95	244	33.3721	....ARMGAGAG....	1
chr3L-2867182-2867848	302	426	33.1169	.....GAGRGRGA...	1
chr2R-17770750-17772075	1199	188	33.3721	....ARMGAGAG....	-1
chr2L-11806441-11808200	286	1535	32.6196	....AGRGAGRG....	-1
chr3L-4251757-4252532	508	269	33.3721	....ARMGAGAG....	1
chr3L-17660760-17661300	423	119	33.5818	....AGAGASRG....	-1
chr3R-6382665-6383599	52	884	33.5818	....AGAGASRG....	1
chr2R-7490701-7491260	283	338	33.4196	...GAGNGAGA.....	-1
chr2L-2753052-2753282	54	178	34.4506	..AGAGAGRGSG....	1
chr2R-3306735-3307120	14	433	33.4196	...GAGNGAGA.....	-1
chr3R-17476343-17477721	827	553	38.9964	...GAGMGAGMG....	1
chr2L-11806441-11808200	683	1138	32.9418	....WGAGAGRG....	1
chr2R-7379438-7380198	306	456	33.3721	....ARMGAGAG....	1
chr2R-12744360-12744845	292	195	32.8971	...RMGAGAGAG....	-1
chr2R-7517221-7517596	146	291	35.4556	....MGARAGAG....	1
chr3L-18807182-18807666	391	155	40.7889	...GMGAGMGAG....	-1
chr2L-16526106-16526426	252	130	36.8021	....MGAGAGMG....	1
chr2R-2417290-2417668	201	239	32.6851	.....GMGAGRGA...	-1
chr2R-12037825-12038270	150	357	32.9418	....WGAGAGRG....	1
chr3R-4159743-4160443	665	97	33.1169	.....GAGRGRGA...	1
chr3R-7178196-7178525	8	323	33.2187	...GWGKGAGAGAG..	-1
chr2R-18287032-18288086	416	640	32.6851	.....GMGAGRGA...	-1
chr2L-3301903-3302130	178	51	32.8971	...RMGAGAGAG....	1
chr2R-3799774-3800480	485	223	35.2482	....AGMGAGMG....	-1
chr3L-10849437-10850332	516	381	35.4556	....MGARAGAG....	1
chr2R-14470536-14471467	687	246	33.3685	.....GAGMGRGA...	-1
chr2L-11806441-11808200	1466	355	36.4191	....AGAGRGRG....	-1
chr2L-490422-490684	124	140	35.1999	.....GARMGAGA...	1
chrX-11681983-11682858	12	865	34.8723	.....GMGAGMGA...	-1
chr2R-14229085-14229468	254	191	38.9964	...GAGMGAGMG....	-1
chrX-13888847-13889292	177	270	41.3953	...GWGCGAGRGAGA.	-1
chrX-7194528-7195355	523	306	32.4424	..AGAGAWAGASAG..	1
chr2L-1426239-1427456	517	762	33.4196	...GAGNGAGA.....	-1
chr2R-6451749-6452518	260	571	33.3721	....ARMGAGAG....	-1
chr2L-11806441-11808200	1184	637	40.7889	...GMGAGMGAG....	-1
chr3R-25381920-25382317	161	238	33.5818	....AGAGASRG....	-1
chr2L-2202128-2203488	869	553	34.8723	.....GMGAGMGA...	1
chr2L-7554332-7554717	400	47	35.4556	....MGARAGAG....	-1
chr2R-18573478-18574135	195	464	33.5818	....AGAGASRG....	-1
chrX-19054175-19055225	832	220	33.1169	.....GAGRGRGA...	-1
chrX-2541704-2543022	437	883	33.1169	.....GAGRGRGA...	-1
chrX-10615358-10616131	407	368	34.8723	.....GMGAGMGA...	-1
chr2R-14686798-14687020	150	74	32.4424	..AGAGAMAGAGMG..	-1
chr2R-7490701-7491260	323	298	35.0525	...GAGAGRGRG....	-1
chr2L-481124-481673	377	234	36.1288	...GAGAGAGNG....	-1
chr2L-161353-161564	201	72	33.4196	...GAGNGAGA.....	1
chr2L-13571824-13572822	107	953	32.9418	....WGAGAGRG....	1
chr2L-10573224-10573727	414	151	35.2482	....AGMGAGMG....	1
chrX-7200135-7200800	482	245	32.8629	....MRAGAGAG....	1
chr3L-5981790-5983035	281	966	33.3721	....ARMGAGAG....	-1
chr2R-7089815-7091510	202	1555	33.4196	...GAGNGAGA.....	1
chr3L-13247556-13249088	844	690	34.7805	....AGAGMGRG....	-1
chr2R-6190168-6190785	262	417	32.4424	..CGASASAGAGAG..	-1
chr3R-23013071-23013456	223	224	32.9418	....WGAGAGRG....	1
chrX-11389159-11389375	148	130	33.1169	.....GAGRGRGA...	-1
chr3L-15100507-15101597	986	166	36.9333	....MGAGMGAG....	1
chr3R-2233262-2233813	189	424	33.3721	....ARMGAGAG....	1
chrX-7194528-7195355	515	314	38.9964	...GAGMGAGMG....	1
chr3L-4625800-4626075	19	258	33.3685	.....GAGMGRGA...	1
chr2L-246873-247420	214	395	35.4556	....MGARAGAG....	1
chr2R-6011804-6012191	142	247	35.2482	....AGMGAGMG....	1
chr3R-12528375-12529197	570	314	33.3685	.....GAGMGRGA...	-1
chr2R-14693622-14693999	41	398	33.5818	....AGAGASRG....	1
chr2L-7188426-7188964	351	189	40.7889	...GMGAGMGAG....	1
chr2R-10061844-10062227	65	380	40.7889	...GMGAGMGAG....	-1
chrX-3904805-3905092	145	204	37.8487	....MGAGAGRG....	-1
chr2L-11445693-11446406	135	580	38.9964	...GAGMGAGMG....	-1
chr3R-16603978-16604578	474	188	38.1245	...GMGAGAGMG....	-1
chr3R-26737741-26738442	456	307	33.5818	....AGAGASRG....	1
chr3R-10480394-10481220	465	363	40.7889	...GMGAGMGAG....	1
chr2R-6422607-6422988	154	289	32.9418	....WGAGAGRG....	1
chr3L-3081179-3081509	11	321	34.8723	.....GMGAGMGA...	1
chrX-6495044-6496360	495	823	33.5818	....AGAGASRG....	-1
chrX-4002539-4003161	479	145	35.4556	....MGARAGAG....	-1
chr3L-3248390-3249376	321	667	35.4556	....MGARAGAG....	1
chr2L-18795785-18796110	352	35	32.7562	...GASMGAGAG....	-1
chr3L-10730201-10730538	91	248	38.411	..CGAGAGARWGAG..	1
chr3L-15100507-15101597	957	195	32.6196	....AGRGAGRG....	1
chr3R-4007223-4007823	131	531	34.8551	...GAGAGRGMG....	1
chr4-422760-423488	440	290	35.4556	....MGARAGAG....	1
chr2L-522583-525347	47	2779	38.411	..CGAGAGARWGAG..	1
chr2R-17533143-17533828	505	242	35.4556	....MGARAGAG....	-1
chr3R-21833771-21836682	526	2447	32.9418	....WGAGAGRG....	-1
chr2R-6098042-6098812	408	424	38.1245	...GMGAGAGMG....	1
chr2R-5330030-5330625	215	382	32.8971	...RMGAGAGAG....	-1
chr3R-4994140-4994810	235	497	33.5818	....AGAGASRG....	1
chr3R-16603978-16604578	227	435	40.7889	...GMGAGMGAG....	1
chrX-2179470-2179682	111	103	32.6564	...GAGMRAGAG....	1
chr3L-17660760-17661300	384	158	33.4196	...GAGNGAGA.....	-1
chr3L-13910802-13911285	527	18	33.3685	.....GAGMGRGA...	-1
chr3L-20490389-20491165	294	484	35.4267	...GWGTGAGWGAGA.	1
chr2L-19163308-19163796	493	57	34.7805	....AGAGMGRG....	-1
chr2L-20821498-20822157	359	302	33.3721	....ARMGAGAG....	-1
chr2L-11445693-11446406	326	389	32.4424	AGAGAAWGAGMG....	-1
chr2L-7199866-7200142	49	229	33.5818	....AGAGASRG....	1
chr2R-5837194-5837577	88	357	35.1999	.....GARMGAGA...	1
chr3R-4880120-4880563	299	206	40.7889	...GMGAGMGAG....	1
chrX-5780909-5783054	253	1894	33.5818	....AGAGASRG....	-1
chrX-5812877-5813084	186	83	32.8015	...GCGARMGAG....	-1
chr2L-3538508-3540488	220	1822	40.7889	...GMGAGMGAG....	1
chr2R-17088640-17090288	1382	268	36.7605	....AGMGAGRG....	1
chr3L-15224199-15224752	112	503	34.8723	.....GMGAGMGA...	-1
chr3R-26737741-26738442	460	303	32.6196	....AGRGAGRG....	1
chr3L-20490389-20491165	300	478	32.4424	..AGKGAGAGYGAG..	1
chr3L-22941364-22941843	228	253	38.1245	...GMGAGAGMG....	1
chr2L-3538508-3540488	1690	352	32.6196	....AGRGAGRG....	1
chr2L-413472-414340	671	259	40.7889	...GMGAGMGAG....	-1
chr2L-7976795-7977078	118	167	32.4424	..AGAGAMAGAGMG..	1
chr2R-11236818-11237197	364	77	40.7889	...GMGAGMGAG....	1
chr2R-7488726-7489600	239	697	33.1169	.....GAGRGRGA...	1
chr2L-13205145-13205752	99	570	32.4424	..AGAGAMAGAGMG..	-1
chr2R-14192228-14193271	1016	89	35.4556	....MGARAGAG....	-1
chr2L-2202128-2203488	762	660	33.4196	...GAGNGAGA.....	-1
chr3L-17660760-17661300	417	125	32.6564	...GAGMRAGAG....	-1
chr3R-16603978-16604578	225	437	33.1169	.....GAGRGRGA...	1
chrX-2541704-2543022	1048	272	36.8021	....MGAGAGMG....	-1
chrX-7200135-7200800	65	662	33.3721	....ARMGAGAG....	1
chr2L-7554332-7554717	424	23	35.1999	.....GARMGAGA...	-1
chr3L-14749597-14749932	71	266	33.3721	....ARMGAGAG....	-1
chr3L-20942664-20943148	142	404	33.5818	....AGAGASRG....	-1
chrX-13196627-13197284	221	438	33.5818	....AGAGASRG....	-1
chr2L-19157967-19159184	1109	170	33.1169	.....GAGRGRGA...	-1
chr3L-15100507-15101597	705	447	32.6196	....AGRGAGRG....	1
chrX-7098712-7099262	468	84	33.5818	....AGAGASRG....	-1
chr2R-2482351-2483613	303	1021	40.7889	...GMGAGMGAG....	-1
chr3R-16603978-16604578	488	174	33.1169	.....GAGRGRGA...	-1
chr2L-3533738-3534660	638	286	33.4196	...GAGNGAGA.....	-1
chr2R-3376102-3376763	307	416	35.1999	.....GARMGAGA...	-1
chr3R-17425343-17425678	116	281	35.4556	....MGARAGAG....	-1
chr3R-21833771-21836682	355	2618	36.8021	....MGAGAGMG....	1
chr2L-21828149-21828709	8	614	38.9964	...GAGMGAGMG....	1
chr3R-26286180-26286839	556	105	35.2482	....AGMGAGMG....	1
chr3R-12105917-12106798	639	304	32.4424	AGAGAANGAGAG....	-1
chr2R-14693622-14693999	187	252	35.4556	....MGARAGAG....	-1
chr3L-18807182-18807666	339	207	32.443	.GAGTGAGWGMGAG..	-1
chrX-6495044-6496360	132	1186	35.5894	....RGAGAGRG....	-1
chr3L-3385123-3385720	256	343	33.3685	.....GAGMGRGA...	-1
chr2R-3306735-3307120	289	158	33.3721	....ARMGAGAG....	1
chrX-2541704-2543022	186	1134	32.6196	....AGRGAGRG....	1
chrX-3904805-3905092	143	206	34.8551	...GAGAGRGMG....	-1
chrX-2211472-2211916	405	41	33.5818	....AGAGASRG....	-1
chr2R-17533143-17533828	415	332	40.7889	...GMGAGMGAG....	-1
chr3R-26737741-26738442	452	311	34.8723	.....GMGAGMGA...	1
chr2R-15162648-15163263	282	335	33.1169	.....GAGRGRGA...	-1
chrX-1509458-1509944	284	264	33.5818	....AGAGASRG....	-1
chr3L-10730201-10730538	219	120	35.1999	.....GARMGAGA...	-1
chr2L-166692-167081	324	127	40.7889	...GMGAGMGAG....	-1
chr2R-11016536-11018231	421	1276	35.4556	....MGARAGAG....	1
chr2L-2202128-2203488	1385	37	35.4261	...GTGKGAGAGMG..	-1
chr2L-16486338-16486840	170	394	33.5499	.GARCGAGMGAGA...	1
chrX-3055946-3057268	296	1088	34.8723	.....GMGAGMGA...	1
chr3L-5763541-5764031	111	441	35.1999	.....GARMGAGA...	-1
chr2L-16526106-16526426	62	320	34.8551	...GAGAGRGMG....	1
chrX-5812877-5813084	238	31	33.4319	...GAGARAGRG....	-1
chr3L-4251757-4252532	536	241	33.3721	....ARMGAGAG....	1
chrX-1171147-1171537	384	68	32.6196	....AGRGAGRG....	-1
chr3L-15097472-15098022	414	198	36.4191	....AGAGRGRG....	-1
chr2R-7415679-7416449	414	358	33.3721	....ARMGAGAG....	1
chr2R-14192228-14193271	191	914	35.1999	.....GARMGAGA...	1
chr2R-11990519-11990904	310	77	33.3685	.....GAGMGRGA...	1
chr2R-7517221-7517596	344	93	35.4267	.GMGAGCGAGSGA...	-1
chr2R-7488726-7489600	420	516	36.4191	....AGAGRGRG....	1
chrX-3574155-3574484	64	327	35.4434	...GAGAGMGRG....	-1
chr2R-8619260-8620578	845	475	35.5894	....RGAGAGRG....	1
chr3R-16603978-16604578	486	176	40.7889	...GMGAGMGAG....	-1
chr3L-17660760-17661300	390	152	32.8015	...GCGARMGAG....	-1
chr2R-14222480-14223194	368	348	32.6196	....AGRGAGRG....	1
chr2L-5294386-5295441	280	777	35.4556	....MGARAGAG....	-1
chr3L-17998510-17998732	20	264	35.1999	.....GARMGAGA...	1
chr3R-3945356-3945904	152	398	33.3721	....ARMGAGAG....	-1
chr2R-14222480-14223194	153	563	36.7605	....AGMGAGRG....	1
chr2R-6190168-6190785	415	264	35.0223	...GRGAGAGRG....	-1
chr2R-17770750-17772075	895	492	41.3953	...GWGCGAGRGAGA.	-1
chr3L-14970639-14971206	18	551	35.0223	...GRGAGAGRG....	1
chr3R-21829918-21833169	2068	1185	33.2187	...GWGKGAGAGAG..	-1
chr3L-18793479-18794134	168	489	40.7889	...GMGAGMGAG....	-1
chr2R-18287032-18288086	414	642	34.005	...GMGAGRGAG....	-1
chr2R-2899967-2900679	388	326	33.5818	....AGAGASRG....	-1
chr3L-15097472-15098022	42	570	40.7889	...GMGAGMGAG....	-1
chr2R-7252105-7252726	547	136	32.6196	....AGRGAGRG....	1
chr3R-25081522-25082082	261	361	32.6196	....AGRGAGRG....	-1
chrX-17662407-17662730	25	360	38.1245	...GMGAGAGMG....	-1
chr2R-14576302-14576575	263	72	32.4424	..AGAGAMAGAGMG..	-1
chr3R-16603978-16604578	476	186	35.4556	....MGARAGAG....	-1
chr3R-16610312-16610908	560	38	40.7889	...GMGAGMGAG....	-1
chr3L-3556161-3557218	209	910	33.3721	....ARMGAGAG....	-1
chr3L-12686114-12686609	472	85	33.3685	.....GAGMGRGA...	-1
chr2L-7188426-7188964	353	187	36.1288	...GAGAGAGNG....	1
chr3R-12067085-12067360	219	118	34.8723	.....GMGAGMGA...	1
chr2R-7089815-7091510	1061	696	40.7889	...GMGAGMGAG....	-1
chr3R-12062415-12063068	75	580	40.7889	...GMGAGMGAG....	-1
chr2R-14693622-14693999	175	264	33.5818	....AGAGASRG....	1
chr3R-16610312-16610908	410	188	34.8723	.....GMGAGMGA...	1
chr3L-9376710-9377098	130	320	33.5818	....AGAGASRG....	-1
chr3R-26737741-26738442	504	259	33.1169	.....GAGRGRGA...	1
chr3L-15097472-15098022	229	383	33.1169	.....GAGRGRGA...	-1
chr3L-10849437-10850332	384	513	33.3721	....ARMGAGAG....	-1
chr2L-18151190-18151674	467	79	32.443	.GAGTGAGWGMGAG..	1
chr2L-20821498-20822157	355	306	40.7889	...GMGAGMGAG....	-1
chr2L-20935890-20936496	551	117	33.4196	...GAGNGAGA.....	-1
chr2R-7494564-7495436	845	89	33.5818	....AGAGASRG....	1
chr3R-14070300-14070682	229	155	36.8021	....MGAGAGMG....	-1
chr2R-11240940-11242096	333	825	35.1999	.....GARMGAGA...	-1
chrX-2211472-2211916	98	348	35.1999	.....GARMGAGA...	1
chrX-3301735-3302998	177	1148	33.3721	....ARMGAGAG....	1
chr2R-6098042-6098812	432	400	32.6196	....AGRGAGRG....	1
chrX-3904805-3905092	147	202	33.3721	....ARMGAGAG....	-1
chr3R-10480394-10481220	463	365	34.8723	.....GMGAGMGA...	1
chr2R-11210182-11210908	120	668	34.8551	...GAGAGRGMG....	1
chrX-16227138-16227621	427	118	34.8723	.....GMGAGMGA...	-1
chr2L-18946875-18947866	465	588	38.4096	...GTGTGAGMGM...	1
chr3R-27538862-27539527	422	305	32.85	...GAGMGMGAG....	1
chr3R-8542092-8544066	1268	708	35.4556	....MGARAGAG....	-1
chr2R-14577242-14577670	327	163	33.3721	....ARMGAGAG....	-1
chr2R-9224090-9225740	832	820	33.3721	....ARMGAGAG....	1
chr2L-18455899-18456434	378	159	33.5818	....AGAGASRG....	-1
chr2L-248200-249292	1063	91	32.9418	....WGAGAGRG....	-1
chr2R-8878142-8879791	327	1384	40.7889	...GMGAGMGAG....	-1
chrX-7957162-7957372	107	165	34.8723	.....GMGAGMGA...	1
chr2L-1426239-1427456	521	758	33.3721	....ARMGAGAG....	-1
chr2L-16532986-16533702	517	201	35.5894	....RGAGAGRG....	1
chr2R-8922470-8923346	496	382	40.7889	...GMGAGMGAG....	-1
chr2R-7488726-7489600	416	520	35.4556	....MGARAGAG....	1
chr2L-19157967-19159184	1029	250	35.4556	....MGARAGAG....	-1
chr3L-20942664-20943148	113	433	33.5818	....AGAGASRG....	-1
chr3R-27538862-27539527	98	629	36.1288	...GAGAGAGNG....	-1
chr3R-10480394-10481220	467	361	33.4196	...GAGNGAGA.....	1
chr2L-11806441-11808200	1182	639	33.5818	....AGAGASRG....	-1
chr3R-26737741-26738442	442	321	32.6196	....AGRGAGRG....	1
chr2R-8922470-8923346	275	603	33.5818	....AGAGASRG....	-1
chrX-11389159-11389375	142	136	35.0223	...GRGAGAGRG....	-1
chr3R-10478954-10479294	9	393	40.7889	...GMGAGMGAG....	1
chr3R-21843732-21848013	3172	1171	32.7566	...GAGCRAGMGAG..	-1
chr3L-15755600-15756990	557	895	35.4556	....MGARAGAG....	-1
chr2L-2202128-2203488	1379	43	35.4254	...GASMGGGGGA...	-1
chr3R-12052955-12053165	95	117	33.4196	...GAGNGAGA.....	-1
chr3R-26620478-26621026	79	531	34.8723	.....GMGAGMGA...	1
chr3R-27538862-27539527	418	309	33.6149	...GRGAGAGMG....	1
chr2R-4124212-4125467	415	842	33.2187	...GWGKGAGAGAG..	1
chr3L-12426948-12427452	34	472	33.4196	...GAGNGAGA.....	1
chr3L-1030891-1032606	684	1033	33.4319	...GAGARAGRG....	-1
chr3L-12686114-12686609	403	154	33.3721	....ARMGAGAG....	1
chr3R-16608488-16608708	2	280	33.3721	....ARMGAGAG....	-1
chrX-3301735-3302998	181	1144	34.8551	...GAGAGRGMG....	1
chr3L-17750522-17751067	84	523	40.7889	...GMGAGMGAG....	1
chr2R-14558858-14559788	264	668	33.5818	....AGAGASRG....	-1
chrX-12473042-12473377	86	311	33.1169	.....GAGRGRGA...	1
chr2L-3538508-3540488	1004	1038	35.2482	....AGMGAGMG....	1
chr3R-4880120-4880563	155	350	40.7889	...GMGAGMGAG....	1
chrX-8544881-8545496	0	677	33.1169	.....GAGRGRGA...	1
chr3R-17476343-17477721	955	425	38.1245	...GMGAGAGMG....	-1
chr2R-11236818-11237197	362	79	34.8723	.....GMGAGMGA...	1
chrX-7200135-7200800	504	223	34.4506	..AGAGAGRGSG....	1
chr2R-15162648-15163263	484	133	40.7889	...GMGAGMGAG....	-1
chr2R-7480634-7480969	88	309	33.3721	....ARMGAGAG....	1
chrX-7098712-7099262	46	506	33.1169	.....GAGRGRGA...	1
chr2R-18573478-18574135	348	311	37.8487	....MGAGAGRG....	-1
chr3R-13526514-13527230	531	187	36.7605	....AGMGAGRG....	1
chrX-13178479-13179030	567	46	38.1245	...GMGAGAGMG....	-1
chr2L-7188426-7188964	386	154	38.1245	...GMGAGAGMG....	1
chrX-18099940-18101843	850	1055	33.1169	.....GAGRGRGA...	-1
chr2R-13307771-13308766	640	417	33.4196	...GAGNGAGA.....	1
chr2R-6098042-6098812	414	418	35.8418	...GMGARAGAG....	1
chr2L-246873-247420	218	391	34.9857	....AGAGAGNG....	1
chr2L-6786595-6787744	233	918	36.8021	....MGAGAGMG....	-1
chrX-4319072-4319450	168	272	36.9333	....MGAGMGAG....	-1
chr3R-27538862-27539527	503	224	38.1245	...GMGAGAGMG....	-1
chr2R-8871970-8873570	81	1581	33.0619	...GMRAGAGAG....	1
chr3R-14070300-14070682	1	383	33.5818	....AGAGASRG....	1
chr3R-21829918-21833169	1889	1364	33.3685	.....GAGMGRGA...	1
chrX-7194528-7195355	2	827	33.1169	.....GAGRGRGA...	-1
chr3R-27538862-27539527	497	230	33.1169	.....GAGRGRGA...	-1
chrX-3055946-3057268	342	1042	33.5818	....AGAGASRG....	1
chr2L-2362677-2363279	422	242	32.6196	....AGRGAGRG....	-1
chr3L-18183703-18184133	370	122	33.4196	...GAGNGAGA.....	-1
chr3R-15289478-15290139	596	127	40.7889	...GMGAGMGAG....	-1
chr3R-2233262-2233813	191	422	33.5818	....AGAGASRG....	1
chr2L-16526106-16526426	60	322	33.1169	.....GAGRGRGA...	1
chr2R-6454003-6454390	5	384	33.1169	.....GAGRGRGA...	-1
chr3L-15100507-15101597	955	197	34.005	...GMGAGRGAG....	1
chr3L-3418390-3418676	92	256	33.1169	.....GAGRGRGA...	-1
chr3L-635055-635390	208	189	35.4556	....MGARAGAG....	-1
chrX-7200135-7200800	526	201	40.7889	...GMGAGMGAG....	1
chrX-4319072-4319450	309	131	34.8723	.....GMGAGMGA...	-1
chr2L-8419374-8419924	487	65	38.1245	...GMGAGAGMG....	-1
chrX-19054175-19055225	865	187	35.5894	....RGAGAGRG....	-1
chr2R-10933869-10935234	828	599	33.3721	....ARMGAGAG....	1
chr3R-16609473-16609913	99	403	33.4196	...GAGNGAGA.....	-1
chr2R-7780158-7780614	209	309	33.3721	....ARMGAGAG....	-1
chr2R-14686798-14687020	91	133	32.8971	...RMGAGAGAG....	-1
chr3R-26566302-26566806	132	374	34.8551	...GAGAGRGMG....	-1
chr2L-5979960-5980510	278	274	33.3721	....ARMGAGAG....	1
chr2L-19134809-19135633	642	184	33.1169	.....GAGRGRGA...	-1
chrX-11389159-11389375	6	272	33.1169	.....GAGRGRGA...	-1
chr2R-7357270-7357666	46	412	33.3685	.....GAGMGRGA...	-1
chrX-5629337-5629945	21	649	34.8723	.....GMGAGMGA...	1
chr2R-11016536-11018231	877	820	33.5818	....AGAGASRG....	-1
chrX-7098712-7099262	472	80	35.4556	....MGARAGAG....	-1
chr2L-7495938-7496306	410	20	32.8015	...GCGARMGAG....	1
chr2R-18573478-18574135	397	262	36.9333	....MGAGMGAG....	1
chrX-11658663-11659001	354	46	32.974	....ARAGAGRG....	1
chr3R-12528375-12529197	290	594	33.4196	...GAGNGAGA.....	1
chr3R-10478954-10479294	7	395	41.3953	.GARSGAGAGAGA...	1
chr2R-2417290-2417668	359	81	32.6196	....AGRGAGRG....	-1
chr3R-26737741-26738442	626	137	33.1169	.....GAGRGRGA...	-1
chr2L-5978855-5979356	410	153	35.2927	....MGMGAGAG....	1
chr2L-19160988-19162209	800	423	32.6851	.....GMGAGRGA...	-1
chrX-18101960-18102454	302	254	40.7889	...GMGAGMGAG....	1
chr3R-2738752-2739260	100	410	33.3685	.....GAGMGRGA...	-1
chr3R-12068240-12068520	188	94	34.8723	.....GMGAGMGA...	-1
chr2L-3533738-3534660	528	396	38.9964	...GAGMGAGMG....	-1
chr3R-26620478-26621026	85	525	32.8015	...GCGARMGAG....	1
chrX-2211472-2211916	403	43	33.1169	.....GAGRGRGA...	-1
chrX-3055946-3057268	1272	112	33.1169	.....GAGRGRGA...	1
chr3R-12105917-12106798	398	545	32.9418	....WGAGAGRG....	-1
chr2L-3538508-3540488	984	1058	34.8723	.....GMGAGMGA...	1
chr2R-14686798-14687020	148	76	33.3721	....ARMGAGAG....	-1
chr2L-7976795-7977078	73	212	32.4424	....MGAMAGAGACGG	1
chr2L-160748-161065	142	237	33.4196	...GAGNGAGA.....	1
chr2L-13205145-13205752	93	576	36.7605	....AGMGAGRG....	-1
chr4-422760-423488	40	690	35.2482	....AGMGAGMG....	1
chr2L-3538508-3540488	1644	398	33.3721	....ARMGAGAG....	-1
chr2R-14192228-14193271	877	228	33.4196	...GAGNGAGA.....	-1
chr3L-9376710-9377098	132	318	33.3721	....ARMGAGAG....	-1
chr2R-4124212-4125467	77	1180	34.8551	...GAGAGRGMG....	-1
chr3R-19966577-19967067	523	29	40.7889	...GMGAGMGAG....	1
chr2R-14044348-14044788	123	379	35.4267	..AGAGAAMGAGRG..	-1
chr2L-19361692-19362189	362	137	33.1169	.....GAGRGRGA...	-1
chr2L-516653-517038	158	229	33.4196	...GAGNGAGA.....	1
chr3L-18183703-18184133	374	118	50.3463	...GRGGGRGAGA...	-1
chrX-5780909-5783054	1054	1093	33.3721	....ARMGAGAG....	1
chrX-17019292-17019568	54	224	32.6196	....AGRGAGRG....	-1
chr3L-10732448-10733178	65	727	33.3721	....ARMGAGAG....	1
chr2R-6454003-6454390	7	382	36.7605	....AGMGAGRG....	-1
chr3R-12105917-12106798	205	738	32.4424	..AGAGAMAGAKAG..	-1
chrX-12647676-12648998	509	875	33.1169	.....GAGRGRGA...	1
chr3R-25381920-25382317	7	392	33.2187	...GWGKGAGAGAG..	1
chr2L-19361692-19362189	360	139	33.4196	...GAGNGAGA.....	-1
chrX-12473042-12473377	70	327	32.8971	...RMGAGAGAG....	1
chr2L-2177928-2178738	492	320	35.4556	....MGARAGAG....	-1
chr2L-522583-525347	43	2783	38.9964	...GAGMGAGMG....	1
chr2R-7517221-7517596	154	283	32.4424	..AGAGMAAGAGRG..	1
chr3L-8543632-8544722	414	678	32.4424	..AGTGAGWGAGWG..	1
chr3R-19144771-19146420	1079	572	33.5818	....AGAGASRG....	-1
chr2R-7494564-7495436	905	29	33.5818	....AGAGASRG....	1
chrX-7098712-7099262	36	516	38.9964	...GAGMGAGMG....	1
chr2L-16526106-16526426	88	294	34.8551	...GAGAGRGMG....	1
chr2R-8871970-8873570	1310	352	34.8551	...GAGAGRGMG....	1
chr3L-15097472-15098022	36	576	35.4434	...GAGAGMGRG....	-1
chr3L-12426948-12427452	355	151	32.7562	...GASMGAGAG....	1
chr2R-6098042-6098812	24	808	32.4424	..AGKGAGAGSGAG..	1
chr2R-7494564-7495436	347	587	35.1999	.....GARMGAGA...	1
chr2L-522583-525347	902	1924	36.9333	....MGAGMGAG....	1
chr2L-7199866-7200142	43	235	35.4267	..AGAGAWASAGAG..	1
chrX-18099940-18101843	449	1456	32.4424	..AGAGAWAGAGAG..	-1
chrX-7200135-7200800	63	664	35.4556	....MGARAGAG....	1
chr2R-14044348-14044788	109	393	36.8021	....MGAGAGMG....	-1
chr3L-15097472-15098022	437	175	33.1169	.....GAGRGRGA...	-1
chr2R-6454003-6454390	290	99	38.9964	...GAGMGAGMG....	1
chrX-18101960-18102454	306	250	38.1245	...GMGAGAGMG....	1
chr2R-11210182-11210908	122	666	32.85	...GAGMGMGAG....	1
chr3R-17272118-17272680	112	452	33.4196	...GAGNGAGA.....	1
chrX-17662407-17662730	35	350	34.8551	...GAGAGRGMG....	-1
chr2R-14192228-14193271	166	939	35.4556	....MGARAGAG....	1
chr2L-4997502-4998207	285	422	33.0619	...GMRAGAGAG....	1
chrX-12649598-12649807	144	67	35.0525	...GAGAGRGRG....	1
chr2R-10933869-10935234	830	597	36.8021	....MGAGAGMG....	1
chr2L-21828149-21828709	603	19	38.1245	...GMGAGAGMG....	1
chr2R-6430684-6431078	250	206	34.8723	.....GMGAGMGA...	1
chr2R-7517221-7517596	348	89	34.8723	.....GMGAGMGA...	-1
chr2R-2008021-2008410	53	398	35.1999	.....GARMGAGA...	1
chr4-522096-522368	198	76	32.8629	....MRAGAGAG....	-1
chr3R-26737741-26738442	434	329	36.9333	....MGAGMGAG....	1
chr3L-7425854-7426729	113	824	33.3685	.....GAGMGRGA...	1
chr2L-1643811-1644636	15	812	38.9964	...GAGMGAGMG....	-1
chrX-18101960-18102454	54	502	36.4191	....AGAGRGRG....	-1
chrX-14375282-14375880	412	188	35.4556	....MGARAGAG....	-1
chr2R-14686798-14687020	93	131	32.6851	.....GMGAGRGA...	-1
chr2R-14192228-14193271	226	879	32.4424	....MGAAAGRGACGG	1
chrX-14914877-14915640	741	24	35.1999	.....GARMGAGA...	1
chr2R-11236818-11237197	424	17	40.7889	...GMGAGMGAG....	1
chrX-1171147-1171537	21	431	33.3721	....ARMGAGAG....	-1
chr2L-11806441-11808200	288	1533	33.1169	.....GAGRGRGA...	-1
chr3R-16610312-16610908	412	186	40.7889	...GMGAGMGAG....	1
chr2L-20821498-20822157	259	402	36.8021	....MGAGAGMG....	-1
chrX-5629337-5629945	19	651	32.6196	....AGRGAGRG....	1
chr3L-4625800-4626075	21	256	38.9964	...GAGMGAGMG....	1
chr2L-5291358-5293612	1745	571	40.7889	...GMGAGMGAG....	1
chr2R-17770750-17772075	1213	174	33.5818	....AGAGASRG....	-1
chrX-17389607-17389932	284	43	33.1169	.....GAGRGRGA...	-1
chr2L-16271452-16271724	153	121	33.3685	.....GAGMGRGA...	-1
chr2R-7490701-7491260	299	322	34.8723	.....GMGAGMGA...	-1
chr2L-11445693-11446406	95	620	33.6149	...GRGAGAGMG....	-1
chr3L-12686114-12686609	128	429	40.7889	...GMGAGMGAG....	-1
chrX-5454820-5455152	94	240	36.8021	....MGAGAGMG....	1
chr2L-16284324-16284812	474	76	40.7889	...GMGAGMGAG....	1
chr3R-5789447-5790272	614	213	33.4196	...GAGNGAGA.....	-1
chr2R-12744360-12744845	421	66	33.1169	.....GAGRGRGA...	-1
chr3L-8660929-8661644	330	387	34.8723	.....GMGAGMGA...	-1
chr3R-12528375-12529197	286	598	36.1288	...GAGAGAGNG....	1
chr3L-9350966-9351458	235	319	35.1999	.....GARMGAGA...	1
chr3R-26566302-26566806	134	372	32.9418	....WGAGAGRG....	-1
chr2R-3418342-3418615	141	194	35.4267	...GWGTGAGWGAGA.	1
chr3L-9350966-9351458	239	315	32.8971	...RMGAGAGAG....	1
chrX-14845196-14845686	437	55	35.4556	....MGARAGAG....	-1
chr3L-1030891-1032606	1489	228	34.8551	...GAGAGRGMG....	1
chr3R-17272118-17272680	266	298	34.8723	.....GMGAGMGA...	1
chr3R-22055250-22056070	101	721	41.3953	..CGARMGAGAGAG..	-1
chr2L-3533738-3534660	530	394	35.1999	.....GARMGAGA...	-1
chrX-2547467-2548012	45	562	35.4556	....MGARAGAG....	-1
chr3R-15289478-15290139	604	119	32.4424	AGAGAAWGAGMG....	-1
chrX-3301735-3302998	1013	312	33.3721	....ARMGAGAG....	1
chr3L-18236766-18237046	102	240	35.0525	...GAGAGRGRG....	-1
chr2R-7494564-7495436	266	668	33.6149	...GRGAGAGMG....	1
chr3R-6382665-6383599	54	882	40.7889	...GMGAGMGAG....	1
chrX-1510326-1511754	866	624	35.0525	...GAGAGRGRG....	1
chrX-1282195-1282692	292	207	33.3685	.....GAGMGRGA...	1
chr2L-14490338-14490664	276	52	38.9964	...GAGMGAGMG....	1
chr2R-8871970-8873570	855	807	36.9333	....MGAGMGAG....	-1
chr2L-16645560-16645952	146	248	33.3721	....ARMGAGAG....	-1
chr3R-13540364-13541032	350	380	35.5894	....RGAGAGRG....	-1
chr2R-7089815-7091510	71	1686	36.9333	....MGAGMGAG....	-1
chrX-2541704-2543022	960	360	34.8723	.....GMGAGMGA...	-1
chr2R-6190168-6190785	429	250	35.4556	....MGARAGAG....	-1
chr2R-9223368-9223862	204	292	36.8021	....MGAGAGMG....	1
chr3R-19151640-19152730	766	326	40.7889	...GMGAGMGAG....	1
chr3R-6382665-6383599	403	533	33.5818	....AGAGASRG....	-1
chrX-13172419-13172924	94	473	50.3463	...GRGGGRGAGA...	-1
chr3R-21843732-21848013	1279	3064	33.5818	....AGAGASRG....	-1
chr3L-19072710-19073089	407	34	33.5818	....AGAGASRG....	-1
chrX-17019292-17019568	129	149	34.8723	.....GMGAGMGA...	-1
chr2R-7494564-7495436	521	413	36.4191	....AGAGRGRG....	1
chrX-10695508-10696060	248	366	33.5818	....AGAGASRG....	1
chrX-11658663-11659001	296	104	33.1169	.....GAGRGRGA...	1
chr2L-18151190-18151674	527	19	32.443	.GAGTGAGWGMGAG..	1
chr2R-15162648-15163263	490	127	32.4424	...GTGWGAGMGAGA.	-1
chr3L-18236766-18237046	131	211	35.1999	.....GARMGAGA...	1
chr2R-5330030-5330625	364	233	35.4254	..GGCGWGARAG....	1
chr2L-16486338-16486840	168	396	34.8723	.....GMGAGMGA...	1
chr3L-2867182-2867848	458	270	33.3721	....ARMGAGAG....	-1
chr3R-8542092-8544066	491	1485	32.974	....ARAGAGRG....	1
chr3L-2873897-2874338	88	415	32.8015	...GCGARMGAG....	-1
chr2R-7488726-7489600	418	518	33.5559	...GARAGAGRG....	1
chr2L-7423338-7424318	328	714	34.8723	.....GMGAGMGA...	1
chr2L-11445693-11446406	574	141	32.4424	..AGTGAGWGAGWG..	-1
chrX-13172419-13172924	390	177	33.4196	...GAGNGAGA.....	1
chrX-7957162-7957372	105	167	32.8629	....MRAGAGAG....	1
chr2L-479788-480796	111	899	40.7889	...GMGAGMGAG....	-1
chr3L-18793479-18794134	152	505	35.1999	.....GARMGAGA...	-1
chrX-18261474-18261904	39	393	40.7889	...GMGAGMGAG....	1
chr3L-5763541-5764031	107	445	33.5818	....AGAGASRG....	-1
chr2R-8619260-8620578	597	723	35.0525	...GAGAGRGRG....	1
chr3L-16036106-16037313	1137	132	35.5894	....RGAGAGRG....	1
chr2R-14222480-14223194	131	585	35.2927	....MGMGAGAG....	1
chr2L-19571942-19572450	117	453	40.7889	...GMGAGMGAG....	-1
chr2L-17773447-17773886	23	478	35.4556	....MGARAGAG....	-1
chr3R-17272118-17272680	110	454	36.9333	....MGAGMGAG....	1
chrX-9478192-9478956	562	204	32.4424	..AGKGAGAGSGAG..	1
chr2R-7252105-7252726	448	235	35.4267	..AGTGAGAGMGRG..	1
chr3R-26737741-26738442	406	357	36.8021	....MGAGAGMG....	1
chr2R-9224090-9225740	844	808	34.8723	.....GMGAGMGA...	1
chr2L-7199866-7200142	51	227	34.8551	...GAGAGRGMG....	1
chrX-7200135-7200800	528	199	34.8551	...GAGAGRGMG....	1
chr2R-6190168-6190785	260	419	32.7562	...GASMGAGAG....	-1
chr2R-3418342-3418615	147	188	35.4267	..AGTGAGAGMGRG..	1
chr2R-8922470-8923346	473	405	35.4556	....MGARAGAG....	-1
chr2L-3538508-3540488	1646	396	35.4556	....MGARAGAG....	-1
chr3L-3248390-3249376	707	281	35.0223	...GRGAGAGRG....	1
chr3R-26737741-26738442	436	327	38.9964	...GAGMGAGMG....	1
chr3L-18394728-18396822	5	2091	33.3721	....ARMGAGAG....	-1
chrX-14845196-14845686	4	488	36.1288	...GAGAGAGNG....	-1
chrX-5812877-5813084	244	25	32.4424	..CGARCGAGMGAG..	-1
chr2R-11016536-11018231	891	806	32.6196	....AGRGAGRG....	-1
chr2L-7579974-7581392	1291	129	32.974	....ARAGAGRG....	-1
chr2R-2417290-2417668	199	241	33.1169	.....GAGRGRGA...	-1
chrX-17662407-17662730	97	288	40.7889	...GMGAGMGAG....	-1
chr2R-8866856-8867688	588	246	33.5818	....AGAGASRG....	1
chr2L-11445693-11446406	560	155	33.5559	...GARAGAGRG....	-1
chr3R-12056756-12057626	679	193	34.8723	.....GMGAGMGA...	1
chr3R-21833771-21836682	2755	218	34.8551	...GAGAGRGMG....	-1
chrX-2017268-2018526	1171	89	33.4196	...GAGNGAGA.....	-1
chr3R-22055250-22056070	630	192	34.8723	.....GMGAGMGA...	-1
chr3R-21829918-21833169	2060	1193	40.7889	...GMGAGMGAG....	-1
chr2L-13512924-13513414	357	195	35.1999	.....GARMGAGA...	-1
chr2R-7490701-7491260	353	268	33.1169	.....GAGRGRGA...	-1
chr2L-7495938-7496306	350	80	32.8015	...GCGARMGAG....	1
chr3L-10730201-10730538	322	17	35.5894	....RGAGAGRG....	1
chr2R-3316690-3317090	334	128	36.7605	....AGMGAGRG....	-1
chrX-18101960-18102454	304	252	38.9964	...GAGMGAGMG....	1
chr3R-17476343-17477721	1161	219	35.4556	....MGARAGAG....	1
chrX-5780909-5783054	42	2105	38.1245	...GMGAGAGMG....	1
chr3L-12686114-12686609	474	83	32.4424	...GTGWGAGMGAGA.	-1
chr3L-4625800-4626075	23	254	40.7889	...GMGAGMGAG....	1
chr3L-20501780-20502494	662	54	35.1999	.....GARMGAGA...	1
chr2R-2417290-2417668	20	420	32.974	....ARAGAGRG....	-1
chr3R-17748586-17748919	318	17	33.5818	....AGAGASRG....	-1
chr3R-12068240-12068520	56	226	38.9964	...GAGMGAGMG....	-1
chrX-16227138-16227621	423	122	38.9964	...GAGMGAGMG....	-1
chr3R-2675775-2675995	9	273	40.7889	...GMGAGMGAG....	1
chr2L-2202128-2203488	1361	61	36.7605	....AGMGAGRG....	-1
chr2L-3632172-3632411	50	191	32.9418	....WGAGAGRG....	1
chr3R-17476343-17477721	1117	263	32.8971	...RMGAGAGAG....	-1
chr2R-14576302-14576575	261	74	32.7562	...GASMGAGAG....	-1
chrX-13172419-13172924	98	469	33.1169	.....GAGRGRGA...	-1
chr3R-3945356-3945904	154	396	32.4424	..AGAGAMAGAGMG..	-1
chr2R-6422607-6422988	65	378	40.7889	...GMGAGMGAG....	1
chr3L-4251757-4252532	538	239	34.9857	....AGAGAGNG....	1
chr3L-15097472-15098022	40	572	38.9964	...GAGMGAGMG....	-1
chrX-9478192-9478956	242	524	35.4261	...GWGTGAGAGAR..	1
chr3R-17476343-17477721	1181	199	33.5818	....AGAGASRG....	1
chr3L-13247556-13249088	1231	303	37.8487	....MGAGAGRG....	1
chr2L-3538508-3540488	174	1868	32.443	.GCGARCGAGMGAG..	-1
chr3R-19966577-19967067	525	27	34.8551	...GAGAGRGMG....	1
chr2L-1972009-1973534	894	633	33.3721	....ARMGAGAG....	-1
chr2L-16486338-16486840	166	398	36.9333	....MGAGMGAG....	1
chr3L-3418390-3418676	3	345	33.1169	.....GAGRGRGA...	-1
chr2R-18474691-18475631	451	491	33.3721	....ARMGAGAG....	1
chr2R-12744360-12744845	265	222	38.1245	...GMGAGAGMG....	-1
chr2R-18474691-18475631	453	489	33.5818	....AGAGASRG....	1
chr3R-4159743-4160443	471	291	33.1169	.....GAGRGRGA...	-1
chr2L-11445693-11446406	442	273	32.85	...GAGMGMGAG....	-1
chr2R-14558858-14559788	268	664	32.4424	....MGAMAGAGACGG	-1
chr2L-16486338-16486840	42	522	35.0223	...GRGAGAGRG....	-1
chr2R-6098042-6098812	428	404	41.3953	...GWGCGAGRGAGA.	1
chrX-9479667-9480054	9	440	32.4424	..AGAGAGRGGGMG..	-1
chr2R-10345420-10346189	291	480	33.4196	...GAGNGAGA.....	-1
chrX-1510326-1511754	864	626	37.8487	....MGAGAGRG....	1
chr3R-6382665-6383599	409	527	35.8418	...GMGARAGAG....	-1
chrX-7200135-7200800	502	225	40.7889	...GMGAGMGAG....	1
chr3L-3081179-3081509	15	317	38.9964	...GAGMGAGMG....	1
chr2L-3835906-3836887	783	200	32.4424	..AGKGAGAGSGAG..	1
chr3R-12528375-12529197	559	325	32.8971	...RMGAGAGAG....	-1
chr3L-2873897-2874338	262	241	33.3685	.....GAGMGRGA...	-1
chr2R-12097776-12098052	161	117	38.1245	...GMGAGAGMG....	1
chr2R-9224090-9225740	846	806	40.7889	...GMGAGMGAG....	1
chr3R-16603978-16604578	373	289	33.5818	....AGAGASRG....	1
chr2L-7554332-7554717	340	107	35.4556	....MGARAGAG....	-1
chrX-9478192-9478956	515	251	35.4556	....MGARAGAG....	-1
chr2R-6422607-6422988	97	346	34.8551	...GAGAGRGMG....	-1
chr3L-10849437-10850332	396	501	32.8971	...RMGAGAGAG....	-1
chrX-19054175-19055225	975	77	32.974	....ARAGAGRG....	1
chr2R-6428204-6428496	15	279	40.7889	...GMGAGMGAG....	1
chrX-9478192-9478956	560	206	32.6196	....AGRGAGRG....	1
chr3L-14749597-14749932	67	270	36.1288	...GAGAGAGNG....	-1
chr2L-18465958-18466176	154	66	35.4556	....MGARAGAG....	-1
chr2R-8922470-8923346	471	407	33.3721	....ARMGAGAG....	-1
chr3L-15100507-15101597	709	443	33.5818	....AGAGASRG....	1
chrX-13172419-13172924	100	467	35.5894	....RGAGAGRG....	-1
chr3L-9376710-9377098	128	322	33.1169	.....GAGRGRGA...	-1
chr2L-7976795-7977078	112	173	40.7889	...GMGAGMGAG....	1
chr2R-7415679-7416449	167	605	33.6735	...GNGAGAGAG....	-1
chr3L-2867182-2867848	435	293	35.4556	....MGARAGAG....	-1
chr2L-16284324-16284812	532	18	32.4424	..AGKGAGAGSGAG..	1
chr2R-9224090-9225740	1058	594	32.7562	...GASMGAGAG....	1
chrX-11389159-11389375	181	97	35.4556	....MGARAGAG....	-1
chr3L-17660760-17661300	283	259	36.4191	....AGAGRGRG....	1
chr3R-2233262-2233813	193	420	33.1169	.....GAGRGRGA...	1
chr2L-16486338-16486840	38	526	35.4434	...GAGAGMGRG....	-1
chr2R-5837194-5837577	212	233	33.1169	.....GAGRGRGA...	1
chr3R-22055250-22056070	77	745	36.9333	....MGAGMGAG....	-1
chrX-5812877-5813084	242	27	35.4267	.GARCGAGASAGA...	-1
chr2L-21107928-21108382	194	262	35.4556	....MGARAGAG....	1
chr2R-7252105-7252726	371	312	35.0525	...GAGAGRGRG....	1
chr3R-3945356-3945904	418	132	36.9333	....MGAGMGAG....	1
chr3R-2233262-2233813	197	416	33.4196	...GAGNGAGA.....	1
chr2L-19134809-19135633	590	236	35.4267	...GWGTGAGWGAGA.	1
chr2R-8878142-8879791	52	1659	33.3721	....ARMGAGAG....	-1
chr3R-15289478-15290139	408	315	35.4434	...GAGAGMGRG....	1
chr2L-12010820-12011486	608	120	32.7566	...GAGCRAGMGAG..	-1
chr3R-16782782-16783062	35	307	36.7605	....AGMGAGRG....	-1
chr2L-11445693-11446406	582	133	34.8551	...GAGAGRGMG....	-1
chr2L-481124-481673	381	230	34.8723	.....GMGAGMGA...	-1
chr2L-16486338-16486840	445	119	35.1999	.....GARMGAGA...	-1
chr2L-2202128-2203488	426	996	33.5818	....AGAGASRG....	1
chr3L-12686114-12686609	532	25	33.3685	.....GAGMGRGA...	-1
chr3R-19144771-19146420	1081	570	33.3721	....ARMGAGAG....	-1
chr3R-2233262-2233813	147	466	40.7889	...GMGAGMGAG....	1
chr2L-160748-161065	140	239	36.9333	....MGAGMGAG....	1
chr2R-10933869-10935234	339	1088	50.3463	...GRGGGRGAGA...	1
chr2R-7252105-7252726	344	339	36.4191	....AGAGRGRG....	1
chrX-13172419-13172924	465	102	32.4424	AGAGAAWGAGMG....	-1
chr2R-14693622-14693999	286	153	33.3685	.....GAGMGRGA...	-1
chr2R-6454003-6454390	80	309	32.4424	....MGAMAGAGACGG	1
chr2R-14192228-14193271	170	935	33.5818	....AGAGASRG....	1
chr2L-12003061-12007516	3529	988	33.4196	...GAGNGAGA.....	-1
chrX-9479667-9480054	316	133	40.7889	...GMGAGMGAG....	1
chr3R-16886462-16886687	95	192	32.8015	...GCGARMGAG....	-1
chr2L-19160988-19162209	640	583	35.1999	.....GARMGAGA...	1
chr2R-4532310-4533022	337	377	33.5818	....AGAGASRG....	-1
chr2L-5708-6963	117	1140	33.3721	....ARMGAGAG....	-1
chr3R-6382665-6383599	50	886	32.8629	....MRAGAGAG....	1
chr2R-17770750-17772075	1227	160	35.1999	.....GARMGAGA...	-1
chr2R-6422607-6422988	101	342	33.1169	.....GAGRGRGA...	-1
chr3R-12056200-12056634	147	349	33.3721	....ARMGAGAG....	1
chr2L-20935890-20936496	195	473	33.1169	.....GAGRGRGA...	-1
chr2L-6833451-6834288	364	475	40.7889	...GMGAGMGAG....	1
chr3R-3945356-3945904	395	155	36.1288	...GAGAGAGNG....	1
chr3R-12060979-12061980	85	918	35.4556	....MGARAGAG....	-1
chr2L-12003061-12007516	657	3860	32.974	....ARAGAGRG....	-1
chr2R-6190168-6190785	400	279	33.5818	....AGAGASRG....	-1
chr2L-1185385-1186598	762	513	35.4434	...GAGAGMGRG....	1
chrX-5793999-5794994	72	925	33.4196	...GAGNGAGA.....	-1
chr3R-17476343-17477721	1155	225	33.5818	....AGAGASRG....	1
chr2L-5294386-5295441	826	231	36.7605	....AGMGAGRG....	-1
chrX-18101960-18102454	324	232	33.1169	.....GAGRGRGA...	1
chr2R-18474691-18475631	640	302	35.4556	....MGARAGAG....	1
chr3R-21833771-21836682	1890	1083	32.6196	....AGRGAGRG....	-1
chr2L-4997502-4998207	277	430	35.0223	...GRGAGAGRG....	1
chr2R-2482351-2483613	905	419	33.3721	....ARMGAGAG....	-1
chrX-17019292-17019568	127	151	40.7889	...GMGAGMGAG....	-1
chr2L-481124-481673	429	182	35.5894	....RGAGAGRG....	-1
chr2L-5979960-5980510	395	157	33.4196	...GAGNGAGA.....	1
chr2R-7252105-7252726	446	237	33.2187	...GWGKGAGAGAG..	1
chr3L-9350966-9351458	237	317	33.3721	....ARMGAGAG....	1
chrX-5780909-5783054	194	1953	36.8021	....MGAGAGMG....	1
chr3L-15097472-15098022	38	574	38.1245	...GMGAGAGMG....	-1
chr2L-1972009-1973534	1258	269	33.2187	...GWGKGAGAGAG..	1
chr3R-736590-736975	185	262	40.7889	...GMGAGMGAG....	1
chr2L-19134809-19135633	170	656	35.5894	....RGAGAGRG....	-1
chr2R-6454003-6454390	181	208	36.4191	....AGAGRGRG....	-1
chr2R-6451749-6452518	157	674	33.2187	...GWGKGAGAGAG..	-1
chr3L-12686114-12686609	18	539	35.4434	...GAGAGMGRG....	-1
chr3L-13910802-13911285	471	74	35.4556	....MGARAGAG....	-1
chr3R-736590-736975	187	260	38.9964	...GAGMGAGMG....	1
chr2L-18795785-18796110	350	37	36.8021	....MGAGAGMG....	-1
chr2R-7089815-7091510	636	1121	34.8723	.....GMGAGMGA...	1
chr2R-2482351-2483613	730	594	33.1169	.....GAGRGRGA...	-1
chr3L-15224199-15224752	114	501	35.4261	..SGASAGAGAGC...	-1
chrX-10695508-10696060	258	356	34.8723	.....GMGAGMGA...	1
chr2L-19157967-19159184	387	892	35.4434	...GAGAGMGRG....	-1
chrX-6250018-6250560	140	404	34.8723	.....GMGAGMGA...	-1
chr3L-635055-635390	180	217	33.5818	....AGAGASRG....	-1
chr3R-3945356-3945904	420	130	38.9964	...GAGMGAGMG....	1
chr2L-14490338-14490664	102	226	34.8551	...GAGAGRGMG....	1
chr3L-12686114-12686609	528	29	40.7889	...GMGAGMGAG....	-1
chr2L-8701636-8702470	98	738	34.4506	..AGAGAGRGSG....	1
chr3R-12528375-12529197	410	474	40.7889	...GMGAGMGAG....	-1
chrX-2954522-2955356	696	200	36.4191	....AGAGRGRG....	-1
chr2L-2202128-2203488	389	1033	33.6735	...GNGAGAGAG....	-1
chr2L-5861774-5862480	310	398	35.5894	....RGAGAGRG....	1
chr3L-18989610-18990050	342	160	33.5818	....AGAGASRG....	-1
chr2R-6098042-6098812	26	806	34.8551	...GAGAGRGMG....	1
chrX-2030908-2031460	217	397	33.1169	.....GAGRGRGA...	1
chr2R-6454003-6454390	288	101	36.9333	....MGAGMGAG....	1
chr3L-12426948-12427452	0	506	40.7889	...GMGAGMGAG....	1
chr3R-21861607-21862642	464	633	36.9333	....MGAGMGAG....	1
chr3R-6712774-6712999	63	164	32.85	...GAGMGMGAG....	1
chrX-14845196-14845686	6	486	32.9418	....WGAGAGRG....	-1
chr2L-522583-525347	1834	992	33.3685	.....GAGMGRGA...	-1
chr2R-5328484-5329149	119	608	32.4424	..AGAGAAAGRGRG..	-1
chr3R-11847542-11848127	475	172	33.5818	....AGAGASRG....	-1
chr2L-9189160-9190636	1092	386	32.6196	....AGRGAGRG....	1
chrX-13888847-13889292	34	413	33.0619	...GMRAGAGAG....	-1
chr2L-11445693-11446406	586	129	40.7889	...GMGAGMGAG....	-1
chr3L-8542739-8543396	432	227	34.8723	.....GMGAGMGA...	1
chr2L-11606958-11608337	320	1061	35.1999	.....GARMGAGA...	1
chr2R-7252105-7252726	346	337	32.6196	....AGRGAGRG....	1
chr2R-7494564-7495436	133	801	35.4556	....MGARAGAG....	1
chr2L-9982480-9983475	550	447	34.9857	....AGAGAGNG....	1
chr3R-27538862-27539527	366	361	33.1169	.....GAGRGRGA...	1
chr2L-18946875-18947866	708	345	34.8723	.....GMGAGMGA...	1
chr2R-17770750-17772075	105	1282	33.5818	....AGAGASRG....	-1
chr2L-20821498-20822157	214	447	33.4196	...GAGNGAGA.....	-1
chr2R-5837194-5837577	106	339	40.7889	...GMGAGMGAG....	1
chr3L-10730201-10730538	97	242	34.8723	.....GMGAGMGA...	1
chr2L-12003061-12007516	914	3603	33.3721	....ARMGAGAG....	-1
chr3L-10730201-10730538	81	258	32.9418	....WGAGAGRG....	-1
chr2R-13323842-13324656	79	797	33.1169	.....GAGRGRGA...	1
chr3R-13528105-13528870	710	57	35.0223	...GRGAGAGRG....	1
chr2R-9453593-9454160	64	505	33.4196	...GAGNGAGA.....	-1
chr2L-12003061-12007516	3531	986	33.3685	.....GAGMGRGA...	-1
chr2R-10061844-10062227	71	374	35.4267	..ARAGAWAGAGAG..	-1
chrX-5454820-5455152	82	252	35.1999	.....GARMGAGA...	1
chr2R-4124212-4125467	1042	215	33.4196	...GAGNGAGA.....	-1
chrX-17662407-17662730	37	348	33.5818	....AGAGASRG....	-1
chr3R-12528375-12529197	24	860	35.4556	....MGARAGAG....	1
chr2R-15162648-15163263	488	129	35.4434	...GAGAGMGRG....	-1
chr2R-11990519-11990904	316	71	35.0223	...GRGAGAGRG....	1
chr3L-10730201-10730538	117	222	40.7889	...GMGAGMGAG....	-1
chr2R-15162648-15163263	518	99	33.3685	.....GAGMGRGA...	-1
chr3R-17425343-17425678	122	275	33.1169	.....GAGRGRGA...	-1
chr3R-4007223-4007823	432	230	33.1169	.....GAGRGRGA...	-1
chr2L-11445693-11446406	318	397	34.8551	...GAGAGRGMG....	-1
chr3L-12686114-12686609	405	152	36.8021	....MGAGAGMG....	1
chr3L-2867182-2867848	431	297	33.5818	....AGAGASRG....	-1
chr2R-18565716-18566046	4	328	34.005	...GMGAGRGAG....	1
chr2L-7423338-7424318	643	399	33.3721	....ARMGAGAG....	1
chr2R-14686798-14687020	138	86	33.1169	.....GAGRGRGA...	-1
chr2L-11445693-11446406	141	574	35.4434	...GAGAGMGRG....	-1
chrX-5454820-5455152	110	224	35.0223	...GRGAGAGRG....	1
chr3L-9376710-9377098	159	291	35.4556	....MGARAGAG....	1
chrX-7194528-7195355	509	320	33.4196	...GAGNGAGA.....	1
chrX-13213626-13214058	243	251	33.3685	.....GAGMGRGA...	1
chrX-11589466-11589696	30	202	33.3721	....ARMGAGAG....	1
chr2L-5291358-5293612	1743	573	34.8723	.....GMGAGMGA...	1
chr2R-14686798-14687020	87	137	40.7889	...GMGAGMGAG....	-1
chr2L-16486338-16486840	215	349	36.8021	....MGAGAGMG....	-1
chr2L-12010820-12011486	313	415	33.3685	.....GAGMGRGA...	-1
chr3R-19966577-19967067	191	361	32.4424	..AGKGAGAGSGAG..	1
chr2R-6190168-6190785	417	262	32.9418	....WGAGAGRG....	-1
chrX-17019292-17019568	119	159	33.0619	...GMRAGAGAG....	-1
chr3L-20502824-20503036	51	163	38.1245	...GMGAGAGMG....	1
chrX-12473042-12473377	88	309	34.8551	...GAGAGRGMG....	1
chr2R-8871970-8873570	1308	354	33.1169	.....GAGRGRGA...	1
chr2R-3418342-3418615	143	192	32.443	.GAGTGAGWGMGAG..	1
chr3R-4159743-4160443	465	297	40.7889	...GMGAGMGAG....	-1
chrX-2032282-2032508	127	101	35.4556	....MGARAGAG....	-1
chr2R-17088640-17090288	975	675	35.4556	....MGARAGAG....	-1
chr2R-8922470-8923346	488	390	32.4424	AGAGAAWGRGAG....	-1
chr3L-12426948-12427452	351	155	35.4261	...GWGTGASAGAG..	1
chr2L-246873-247420	581	28	33.1169	.....GAGRGRGA...	1
chr2R-7494564-7495436	552	382	33.3685	.....GAGMGRGA...	1
chr2R-5328484-5329149	125	602	32.8629	....MRAGAGAG....	-1
chr3R-4880120-4880563	309	196	33.3685	.....GAGMGRGA...	1
chrX-3301735-3302998	175	1150	35.4556	....MGARAGAG....	1
chr3L-13912774-13913724	466	486	32.8015	...GCGARMGAG....	-1
chrX-18261474-18261904	205	227	35.0223	...GRGAGAGRG....	1
chrX-5812877-5813084	180	89	38.411	..CGAGAGARWGAG..	-1
chrX-13196627-13197284	250	409	33.5818	....AGAGASRG....	-1
chrX-7194528-7195355	511	318	32.4424	..AGKGAGAGSGAG..	1
chr2L-2433172-2433506	124	212	36.4191	....AGAGRGRG....	-1
chr2R-13323842-13324656	51	825	33.3685	.....GAGMGRGA...	1
chrX-7957162-7957372	113	159	38.1245	...GMGAGAGMG....	1
chr3L-17998510-17998732	8	276	33.3721	....ARMGAGAG....	1
chr2L-516653-517038	309	78	40.7889	...GMGAGMGAG....	-1
chrX-7098712-7099262	261	291	35.4556	....MGARAGAG....	-1
chr3L-10730201-10730538	123	216	35.4267	.GMGAGCGAGSGA...	-1
chrX-10615358-10616131	425	350	35.2482	....AGMGAGMG....	-1
chr2R-7490701-7491260	327	294	33.4196	...GAGNGAGA.....	-1
chr3L-10849437-10850332	362	535	35.4556	....MGARAGAG....	-1
chr2L-19571942-19572450	15	555	35.4254	..GGCGWGARAG....	1
chr3R-27538862-27539527	505	222	33.3721	....ARMGAGAG....	-1
chr2R-4124212-4125467	1136	121	38.1245	...GMGAGAGMG....	1
chr2R-7490701-7491260	285	336	33.1169	.....GAGRGRGA...	-1
chr2R-3906463-3906793	311	21	35.4556	....MGARAGAG....	-1
chr3L-20490389-20491165	271	507	33.3721	....ARMGAGAG....	-1
chr3L-18793479-18794134	166	491	38.9964	...GAGMGAGMG....	-1
chr2R-10345420-10346189	177	594	33.5818	....AGAGASRG....	-1
chr3R-14223029-14223370	107	236	34.005	...GMGAGRGAG....	1
chrX-7098712-7099262	257	295	33.5818	....AGAGASRG....	-1
chr2R-10345420-10346189	211	560	40.7889	...GMGAGMGAG....	-1
chrX-3055946-3057268	147	1237	38.9964	...GAGMGAGMG....	1
chr3R-17425343-17425678	112	285	33.5818	....AGAGASRG....	-1
chr3L-10731536-10731864	95	235	35.1999	.....GARMGAGA...	-1
chr2R-7089815-7091510	57	1700	36.8021	....MGAGAGMG....	1
chrX-11527039-11527483	156	350	33.5818	....AGAGASRG....	-1
chr2R-7415679-7416449	216	556	36.4191	....AGAGRGRG....	-1
chr2L-1426239-1427456	910	369	35.1999	.....GARMGAGA...	-1
chr2R-7488726-7489600	243	693	35.0223	...GRGAGAGRG....	1
chr2R-9224090-9225740	942	710	32.6564	...GAGMRAGAG....	-1
chrX-7527724-7528768	82	1024	34.8723	.....GMGAGMGA...	1
chr3L-14357354-14357783	254	237	33.4196	...GAGNGAGA.....	1
chr2L-11806441-11808200	1188	633	33.3685	.....GAGMGRGA...	-1
chrX-12473042-12473377	16	381	40.7889	...GMGAGMGAG....	-1
chr2L-20821498-20822157	257	404	35.4434	...GAGAGMGRG....	-1
chrX-18261474-18261904	207	225	38.1245	...GMGAGAGMG....	1
chrX-16227138-16227621	368	177	32.9418	....WGAGAGRG....	-1
chr2L-5874301-5875301	778	284	33.1169	.....GAGRGRGA...	1
chr3R-27538862-27539527	431	296	35.4556	....MGARAGAG....	1
chr3R-11830816-11831184	55	375	35.4261	...GWGTGASAGAG..	-1
chr2R-18287032-18288086	289	767	32.6564	...GAGMRAGAG....	1
chr2R-7488726-7489600	473	463	32.974	....ARAGAGRG....	1
chr2R-14044348-14044788	129	373	35.4556	....MGARAGAG....	-1
chr3R-14223029-14223370	129	214	32.8015	...GCGARMGAG....	1
chr3R-25107473-25107980	482	27	41.3953	..CGARMGAGAGAG..	-1
chr3R-21843732-21848013	3166	1177	38.1245	...GMGAGAGMG....	-1
chr3L-1030891-1032606	1487	230	33.5818	....AGAGASRG....	1
chr2R-7415679-7416449	279	493	35.1999	.....GARMGAGA...	-1
chr3L-17660760-17661300	355	187	36.4191	....AGAGRGRG....	1
chr3R-12105917-12106798	207	736	33.5818	....AGAGASRG....	-1
chr2R-9888316-9888651	238	159	38.9964	...GAGMGAGMG....	1
chr2R-5328484-5329149	115	612	32.6196	....AGRGAGRG....	-1
chr2R-3418342-3418615	200	135	35.4267	.GARCGAGASAGA...	-1
chr3R-19144771-19146420	1136	515	35.5894	....RGAGAGRG....	-1
chr3L-11028404-11028844	276	166	36.7605	....AGMGAGRG....	-1
chrX-3574155-3574484	60	331	40.7889	...GMGAGMGAG....	-1
chr3R-11476449-11476986	441	98	33.1169	.....GAGRGRGA...	-1
chr2L-2753052-2753282	46	186	33.2187	...GWGKGAGAGAG..	1
chr2R-10686865-10687190	280	107	33.5818	....AGAGASRG....	1
chr3R-21821620-21823037	1139	280	36.8021	....MGAGAGMG....	1
chr2R-4124212-4125467	1040	217	35.4261	..AGKGAGAGCGM...	-1
chr2R-3306735-3307120	168	279	34.8723	.....GMGAGMGA...	-1
chr2R-15041595-15042200	182	485	40.7889	...GMGAGMGAG....	1
chr3L-10936126-10936784	641	19	33.5818	....AGAGASRG....	-1
chr2R-14225558-14226710	642	572	33.1169	.....GAGRGRGA...	-1
chrX-12473042-12473377	18	379	34.8723	.....GMGAGMGA...	-1
chr3L-3248390-3249376	228	760	35.5894	....RGAGAGRG....	1
chr2L-479788-480796	401	609	35.4261	...GWRGGAGAGAG..	1
chrX-5780909-5783054	1827	320	33.3721	....ARMGAGAG....	-1
chr2R-7084694-7085082	146	304	35.1999	.....GARMGAGA...	1
chr2R-5439470-5440910	1237	265	33.4196	...GAGNGAGA.....	1
chr2R-9888316-9888651	220	177	33.3721	....ARMGAGAG....	1
chr2R-9888316-9888651	236	161	36.9333	....MGAGMGAG....	1
chrX-13888847-13889292	419	28	34.8723	.....GMGAGMGA...	1
chrX-7200135-7200800	484	243	33.5818	....AGAGASRG....	1
chr3R-19966577-19967067	193	359	40.7889	...GMGAGMGAG....	1
chrX-13830049-13830774	84	703	33.1169	.....GAGRGRGA...	1
chrX-2546428-2546984	290	328	32.6196	....AGRGAGRG....	1
chr2R-2008021-2008410	55	396	33.3721	....ARMGAGAG....	1
chrX-11901762-11902520	64	696	33.1169	.....GAGRGRGA...	-1
chr2R-7415679-7416449	258	514	50.3463	...GRGGGRGAGA...	1
chr3L-8543632-8544722	756	336	35.5894	....RGAGAGRG....	1
chr3L-12426948-12427452	136	370	32.9418	....WGAGAGRG....	-1
chr2L-7188426-7188964	349	191	34.8723	.....GMGAGMGA...	1
chr2R-5439470-5440910	208	1294	33.4196	...GAGNGAGA.....	1
chr2R-9453593-9454160	66	503	33.5818	....AGAGASRG....	-1
chr3R-12068240-12068520	85	197	35.0223	...GRGAGAGRG....	-1
chrX-1510326-1511754	883	607	40.7889	...GMGAGMGAG....	-1
chrX-10787026-10787632	213	455	35.4556	....MGARAGAG....	1
chr2R-14416145-14416857	303	471	32.9418	....WGAGAGRG....	1
chr2L-5979960-5980510	274	278	38.9964	...GAGMGAGMG....	1
chr2R-2482351-2483613	305	1019	33.1169	.....GAGRGRGA...	-1
chr2R-14686798-14687020	136	88	33.4196	...GAGNGAGA.....	-1
chr3L-13912774-13913724	354	598	38.1245	...GMGAGAGMG....	-1
chr3R-26620478-26621026	81	529	40.7889	...GMGAGMGAG....	1
chrX-11681983-11682858	483	394	33.3685	.....GAGMGRGA...	-1
chrX-8544881-8545496	6	671	40.7889	...GMGAGMGAG....	1
chr2R-11990519-11990904	98	289	35.5894	....RGAGAGRG....	1
chr3R-25103077-25103627	285	327	36.8021	....MGAGAGMG....	1
chrX-18261474-18261904	128	304	32.6196	....AGRGAGRG....	1
chrX-11658663-11659001	31	369	32.9418	....WGAGAGRG....	1
chr2R-6098042-6098812	406	426	32.8971	...RMGAGAGAG....	1
chr2R-8871970-8873570	1294	368	38.1245	...GMGAGAGMG....	1
chr2R-14470536-14471467	646	287	34.7805	....AGAGMGRG....	-1
chr2L-16486338-16486840	40	524	36.1288	...GAGAGAGNG....	-1
chr3L-14049062-14049618	18	600	32.6196	....AGRGAGRG....	-1
chr2L-3835906-3836887	764	219	35.1999	.....GARMGAGA...	1
chr2L-9189160-9190636	298	1180	34.7805	....AGAGMGRG....	-1
chr3L-10730201-10730538	101	238	38.9964	...GAGMGAGMG....	1
chr3R-12056756-12057626	688	184	33.5818	....AGAGASRG....	1
chr2L-6833451-6834288	217	622	35.0223	...GRGAGAGRG....	1
chr3R-22055250-22056070	75	747	33.4196	...GAGNGAGA.....	-1
chr3L-10732448-10733178	67	725	36.8021	....MGAGAGMG....	1
chrX-20371812-20372140	199	191	35.4556	....MGARAGAG....	1
chr2L-481124-481673	209	402	33.4196	...GAGNGAGA.....	1
chr2L-14490338-14490664	274	54	40.7889	...GMGAGMGAG....	1
chr3R-21861607-21862642	1055	42	33.5559	...GARAGAGRG....	-1
chr2L-14560284-14561006	284	500	34.9857	....AGAGAGNG....	1
chr3R-6382665-6383599	405	531	32.8971	...RMGAGAGAG....	-1
chr2R-9230458-9230790	175	159	34.7805	....AGAGMGRG....	-1
chrX-13172419-13172924	449	118	32.9418	....WGAGAGRG....	-1
chr2L-9189160-9190636	294	1184	40.7889	...GMGAGMGAG....	-1
chr2R-10686865-10687190	338	49	32.8629	....MRAGAGAG....	1
chr2R-7089815-7091510	1699	58	33.0619	...GMRAGAGAG....	1
chr3R-13531744-13532177	195	300	33.4319	...GAGARAGRG....	1
chrX-4002539-4003161	489	135	33.1169	.....GAGRGRGA...	-1
chr2R-6190168-6190785	292	387	35.1999	.....GARMGAGA...	-1
chr3R-12528375-12529197	26	858	33.3721	....ARMGAGAG....	1
chr2L-16526106-16526426	86	296	33.1169	.....GAGRGRGA...	1
chr3L-3418390-3418676	217	131	36.9333	....MGAGMGAG....	-1
chrX-11389159-11389375	146	132	34.8723	.....GMGAGMGA...	-1
chr3L-3556161-3557218	939	180	34.8723	.....GMGAGMGA...	-1
chr2R-15041595-15042200	214	453	33.1169	.....GAGRGRGA...	1
chrX-11901762-11902520	62	698	33.4196	...GAGNGAGA.....	-1
chr3R-17272118-17272680	268	296	40.7889	...GMGAGMGAG....	1
chr3L-19029704-19030144	311	131	35.4267	..AGAGAWASAGAG..	-1
chr2R-7415679-7416449	165	607	33.5818	....AGAGASRG....	-1
chr2L-5291358-5293612	703	1613	32.4424	....MGAAAGRGACGG	1
chr3R-736590-736975	171	276	34.8723	.....GMGAGMGA...	1
chr3R-16782782-16783062	39	303	34.8723	.....GMGAGMGA...	-1
chr2L-19157967-19159184	427	852	35.4434	...GAGAGMGRG....	-1
chr2L-18946875-18947866	712	341	38.9964	...GAGMGAGMG....	1
chr2R-2417290-2417668	197	243	33.4196	...GAGNGAGA.....	-1
chr3R-26620478-26621026	87	523	33.4196	...GAGNGAGA.....	1
chr2R-14577242-14577670	191	299	33.4196	...GAGNGAGA.....	-1
chr3R-12062415-12063068	73	582	33.5818	....AGAGASRG....	-1
chr3L-17003120-17003668	216	394	33.3721	....ARMGAGAG....	1
chr2R-11016536-11018231	1384	313	35.4556	....MGARAGAG....	-1
chr3L-10730201-10730538	79	260	34.8551	...GAGAGRGMG....	-1
chr2L-19571942-19572450	142	428	33.4196	...GAGNGAGA.....	-1
chr2R-11990519-11990904	336	51	40.7889	...GMGAGMGAG....	1
chr2R-7490701-7491260	347	274	41.3953	..AGKGAGWGCGAG..	-1
chr2L-7976795-7977078	110	175	34.8723	.....GMGAGMGA...	1
chr3R-26286180-26286839	616	45	35.2482	....AGMGAGMG....	1
chr2R-3418342-3418615	178	157	33.1169	.....GAGRGRGA...	-1
chr3R-11830816-11831184	73	357	33.1169	.....GAGRGRGA...	-1
chr3L-9376710-9377098	126	324	33.4196	...GAGNGAGA.....	-1
chr2L-16284324-16284812	352	198	33.2187	...GWGKGAGAGAG..	-1
chr2L-5874301-5875301	782	280	34.4506	..AGAGAGRGSG....	1
chr2L-11445693-11446406	590	125	41.3953	...GWGCGAGRGAGA.	-1
chr2R-7517221-7517596	338	99	33.1169	.....GAGRGRGA...	-1
chrX-3301735-3302998	1017	308	40.7889	...GMGAGMGAG....	1
chr3R-13528105-13528870	599	168	35.1999	.....GARMGAGA...	1
chr3L-17003120-17003668	376	234	34.8723	.....GMGAGMGA...	1
chr2L-522583-525347	553	2273	32.6851	.....GMGAGRGA...	-1
chr3R-21829918-21833169	1883	1370	50.3481	..AGTGAGWGMGAG..	1
chr2L-2202128-2203488	766	656	38.9964	...GAGMGAGMG....	-1
chr2R-6422607-6422988	69	374	33.5499	.GARCGAGMGAGA...	1
chr3R-26737741-26738442	636	127	37.8487	....MGAGAGRG....	-1
chrX-3301735-3302998	1015	310	33.5818	....AGAGASRG....	1
chr2L-3538508-3540488	521	1521	38.9964	...GAGMGAGMG....	-1
chr3R-2675775-2675995	11	271	33.5818	....AGAGASRG....	1
chr2L-5978855-5979356	117	446	35.4434	...GAGAGMGRG....	-1
chr3R-8542092-8544066	493	1483	36.4191	....AGAGRGRG....	1
chr3L-13912774-13913724	464	488	41.3953	..CGARMGAGAGAG..	-1
chr3R-26620478-26621026	277	333	32.8015	...GCGARMGAG....	-1
chrX-3055946-3057268	364	1020	38.9964	...GAGMGAGMG....	1
chr2R-10061844-10062227	61	384	33.1169	.....GAGRGRGA...	-1
chrX-9479667-9480054	314	135	38.1245	...GMGAGAGMG....	1
chr3R-3945356-3945904	389	161	36.9333	....MGAGMGAG....	1
chr3L-12426948-12427452	138	368	33.4196	...GAGNGAGA.....	-1
chr3L-22941364-22941843	197	284	37.8487	....MGAGAGRG....	1
chrX-1510326-1511754	826	664	36.8021	....MGAGAGMG....	1
chr2R-10345420-10346189	175	596	34.8551	...GAGAGRGMG....	-1
chr2R-11016536-11018231	970	727	33.1169	.....GAGRGRGA...	-1
chr2R-4124212-4125467	417	840	33.1169	.....GAGRGRGA...	1
chr3L-18807182-18807666	393	153	33.1169	.....GAGRGRGA...	-1
chr2R-8871970-8873570	1450	212	33.5818	....AGAGASRG....	1
chr3R-11847542-11848127	460	187	34.7805	....AGAGMGRG....	-1
chr2L-19160988-19162209	448	775	36.7605	....AGMGAGRG....	-1
chr2R-5837194-5837577	210	235	32.974	....ARAGAGRG....	1
chr2L-4997502-4998207	4	703	35.8367	...GMGMGAGAG....	1
chr3L-12686114-12686609	20	537	38.1245	...GMGAGAGMG....	-1
chr2L-2202128-2203488	377	1045	33.5818	....AGAGASRG....	-1
chr2R-5837194-5837577	104	341	34.8723	.....GMGAGMGA...	1
chr3L-21833116-21833655	499	42	35.1999	.....GARMGAGA...	-1
chr2R-18198653-18199254	304	359	33.1169	.....GAGRGRGA...	1
chr2R-3906463-3906793	95	237	38.4096	...GTGTGAGMGM...	1
chr2L-16284324-16284812	31	519	33.3721	....ARMGAGAG....	-1
chrU-9692631-9693006	261	116	34.8723	.....GMGAGMGA...	1
chr2L-19361692-19362189	398	101	33.3721	....ARMGAGAG....	-1
chrX-1519241-1519456	139	78	37.8487	....MGAGAGRG....	1
chr2L-9982480-9983475	822	175	32.974	....ARAGAGRG....	-1
chr3R-25381920-25382317	11	388	40.7889	...GMGAGMGAG....	1
chr2L-21846644-21847525	321	562	32.974	....ARAGAGRG....	-1
chr2R-14576302-14576575	265	70	33.5818	....AGAGASRG....	-1
chr2R-14686798-14687020	134	90	33.5818	....AGAGASRG....	-1
chr3R-17476343-17477721	1187	193	35.1999	.....GARMGAGA...	1
chr2R-7415679-7416449	161	611	32.6196	....AGRGAGRG....	-1
chr2R-6429866-6430350	114	432	33.1169	.....GAGRGRGA...	1
chr3R-2233262-2233813	195	418	34.8551	...GAGAGRGMG....	1
chrX-18261474-18261904	41	391	38.9964	...GAGMGAGMG....	1
chr2R-7517221-7517596	340	97	32.6196	....AGRGAGRG....	-1
chr3L-17660760-17661300	353	189	32.974	....ARAGAGRG....	1
chr2L-16284324-16284812	409	141	32.4424	..AGAGAMAGAGMG..	-1
chr2L-160748-161065	337	42	33.3721	....ARMGAGAG....	-1
chr2L-20770344-20771014	269	463	35.4556	....MGARAGAG....	1
chr2R-6422607-6422988	47	396	36.9333	....MGAGMGAG....	1
chr3R-27538862-27539527	102	625	33.5559	...GARAGAGRG....	-1
chr2R-6491404-6491796	334	120	33.5818	....AGAGASRG....	1
chr3R-16655567-16655966	254	147	35.4556	....MGARAGAG....	-1
chr3R-27538862-27539527	166	561	36.8021	....MGAGAGMG....	1
chr3L-20502824-20503036	131	83	35.4556	....MGARAGAG....	-1
chr3R-14070300-14070682	89	295	35.5894	....RGAGAGRG....	-1
chr2R-3418342-3418615	176	159	32.6196	....AGRGAGRG....	-1
chr2R-15162648-15163263	407	210	35.4556	....MGARAGAG....	1
chr3L-10936126-10936784	639	21	33.1169	.....GAGRGRGA...	-1
chr2L-16486338-16486840	44	520	34.8723	.....GMGAGMGA...	-1
chr2L-20770344-20771014	148	584	33.5818	....AGAGASRG....	1
chr3R-14223029-14223370	105	238	32.6851	.....GMGAGRGA...	1
chr2R-10686865-10687190	340	47	33.5818	....AGAGASRG....	1
chrX-18261474-18261904	114	318	33.1169	.....GAGRGRGA...	1
chrX-11901762-11902520	66	694	37.8487	....MGAGAGRG....	-1
chr2R-6190168-6190785	398	281	33.1169	.....GAGRGRGA...	-1
chr2R-8475206-8476040	423	413	32.974	....ARAGAGRG....	1
chr2L-7199866-7200142	55	223	32.4424	..AGKGAGAGSGAG..	1
chr2L-413472-414340	673	257	34.8723	.....GMGAGMGA...	-1
chr2R-14222480-14223194	135	581	33.1169	.....GAGRGRGA...	1
chr3R-12068240-12068520	91	191	33.3685	.....GAGMGRGA...	-1
chr3R-12068240-12068520	62	220	35.0223	...GRGAGAGRG....	-1
chr2R-14577242-14577670	325	165	33.5818	....AGAGASRG....	-1
chr2R-10933869-10935234	826	601	35.4556	....MGARAGAG....	1
chrX-2541704-2543022	956	364	38.9964	...GAGMGAGMG....	-1
chr2R-7415679-7416449	401	371	33.1169	.....GAGRGRGA...	1
chr2R-8878142-8879791	1570	141	33.4196	...GAGNGAGA.....	-1
chr3R-21829918-21833169	2058	1195	33.4196	...GAGNGAGA.....	-1
chr2L-19157967-19159184	425	854	38.9964	...GAGMGAGMG....	-1
chrX-18261474-18261904	21	411	35.4556	....MGARAGAG....	1
chr2R-7363096-7363601	468	99	35.4434	...GAGAGMGRG....	1
chr3L-9350966-9351458	196	358	36.7605	....AGMGAGRG....	1
chrX-13172419-13172924	463	104	33.5818	....AGAGASRG....	-1
chrX-13172419-13172924	398	169	32.8971	...RMGAGAGAG....	1
chr2R-15162648-15163263	409	208	33.3721	....ARMGAGAG....	1
chr2R-7357270-7357666	44	414	33.4196	...GAGNGAGA.....	-1
chr3R-12068240-12068520	58	224	40.7889	...GMGAGMGAG....	-1
chr2R-7490701-7491260	339	282	38.4103	...GWGTGMGAGAG..	-1
chr2L-484318-486122	1448	358	33.5818	....AGAGASRG....	-1
chr2R-14194756-14196190	494	942	32.4424	..AGAGMAAGAGRG..	-1
chr3L-13912774-13913724	462	490	32.8971	...RMGAGAGAG....	-1
chr2R-6422607-6422988	4	439	33.3721	....ARMGAGAG....	-1
chr3L-2867182-2867848	460	268	35.4556	....MGARAGAG....	-1
chr2L-8701636-8702470	96	740	40.7889	...GMGAGMGAG....	1
chr2L-1426239-1427456	241	1038	34.8723	.....GMGAGMGA...	-1
chr3R-4880120-4880563	297	208	33.3721	....ARMGAGAG....	1
chr2L-2362677-2363279	346	318	33.1169	.....GAGRGRGA...	1
chr2R-8922470-8923346	271	607	32.6196	....AGRGAGRG....	-1
chr3R-8542092-8544066	1264	712	34.7805	....AGAGMGRG....	-1
chr3R-14070300-14070682	87	297	34.8551	...GAGAGRGMG....	-1
chr2R-6190168-6190785	404	275	35.1999	.....GARMGAGA...	-1
chrX-5590578-5591003	152	335	40.7889	...GMGAGMGAG....	-1
chr2R-6454003-6454390	179	210	32.6196	....AGRGAGRG....	-1
chr3R-25107473-25107980	480	29	40.7889	...GMGAGMGAG....	-1
chr2L-11806441-11808200	926	895	33.2187	...GWGKGAGAGAG..	1
chr3R-12105917-12106798	240	703	40.7889	...GMGAGMGAG....	-1
chrX-5454820-5455152	84	250	33.3721	....ARMGAGAG....	1
chr2L-4997502-4998207	271	436	35.4434	...GAGAGMGRG....	1
chrX-9478192-9478956	216	550	35.4556	....MGARAGAG....	1
chr3R-736590-736975	181	266	35.2927	....MGMGAGAG....	1
chr3R-9837888-9838150	215	49	33.5818	....AGAGASRG....	-1
chr2R-3376102-3376763	301	422	38.1245	...GMGAGAGMG....	-1
chr3R-14070300-14070682	7	377	32.4424	..AGAGAMAGAGMG..	1
chr2L-11447243-11447627	78	368	38.9964	...GAGMGAGMG....	1
chr2L-20821498-20822157	216	445	40.7889	...GMGAGMGAG....	-1
chr2R-17770750-17772075	1197	190	33.5818	....AGAGASRG....	-1
chrX-7098712-7099262	425	127	35.4267	..AGAGRAMGAGAG..	-1
chr3L-4251757-4252532	547	230	36.9333	....MGAGMGAG....	1
chrX-17662407-17662730	95	290	38.9964	...GAGMGAGMG....	-1
chrX-10787026-10787632	234	434	36.8021	....MGAGAGMG....	1
chr3L-17998510-17998732	49	235	33.5818	....AGAGASRG....	1
chr2R-7780158-7780614	207	311	33.5818	....AGAGASRG....	-1
chr2L-11445693-11446406	137	578	40.7889	...GMGAGMGAG....	-1
chrX-8544881-8545496	176	501	33.3685	.....GAGMGRGA...	1
chr2R-6190168-6190785	258	421	33.5818	....AGAGASRG....	-1
chr3L-17750522-17751067	82	525	33.5818	....AGAGASRG....	1
chr2R-13307771-13308766	638	419	33.1169	.....GAGRGRGA...	1
chrX-12473042-12473377	90	307	33.4196	...GAGNGAGA.....	1
chr2L-3301903-3302130	176	53	33.3721	....ARMGAGAG....	1
chr2R-7666984-7667315	37	356	36.9333	....MGAGMGAG....	1
chr3L-18807182-18807666	314	232	35.4556	....MGARAGAG....	-1
chr3R-17459347-17459667	200	182	33.3685	.....GAGMGRGA...	-1
chr2R-18198653-18199254	285	378	33.6149	...GRGAGAGMG....	1
chr2L-1185385-1186598	770	505	32.85	...GAGMGMGAG....	1
chr2R-9224090-9225740	834	818	36.8021	....MGAGAGMG....	1
chr2R-6430684-6431078	254	202	33.4196	...GAGNGAGA.....	1
chr2R-3376102-3376763	347	376	36.8021	....MGAGAGMG....	-1
chrX-16227138-16227621	421	124	38.1245	...GMGAGAGMG....	-1
chr3R-17426346-17427171	55	832	36.7605	....AGMGAGRG....	1
chr3L-15224199-15224752	377	238	32.6851	.....GMGAGRGA...	1
chr3L-18807182-18807666	395	151	41.3953	.GARSGAGAGAGA...	-1
chr3R-15289478-15290139	602	121	33.3685	.....GAGMGRGA...	-1
chrX-14914877-14915640	718	47	33.5559	...GARAGAGRG....	1
chr3L-17563176-17563579	170	235	33.3721	....ARMGAGAG....	-1
chr3L-17660760-17661300	118	424	33.4196	...GAGNGAGA.....	-1
chr3L-22941364-22941843	325	156	33.3685	.....GAGMGRGA...	1
chrX-18099940-18101843	1237	668	37.8487	....MGAGAGRG....	-1
chr3L-1030891-1032606	1457	260	33.1169	.....GAGRGRGA...	1
chr2R-8871970-8873570	1292	370	35.4556	....MGARAGAG....	1
chr2L-2202128-2203488	119	1303	32.8629	....MRAGAGAG....	1
chr2L-18465958-18466176	150	70	33.5818	....AGAGASRG....	-1
chr3R-4159743-4160443	606	156	34.8723	.....GMGAGMGA...	1
chr2L-2202128-2203488	7	1415	32.6196	....AGRGAGRG....	1
chr3L-18807182-18807666	341	205	35.4267	...GWGTGAGWGAGA.	-1
chr2R-7490701-7491260	333	288	40.7889	...GMGAGMGAG....	-1
chr2R-12017148-12017804	90	568	33.1169	.....GAGRGRGA...	1
chr2L-9986216-9987694	534	946	32.8015	...GCGARMGAG....	-1
chr2R-7517221-7517596	401	36	33.3721	....ARMGAGAG....	-1
chrX-13888847-13889292	423	24	38.9964	...GAGMGAGMG....	1
chrX-13172419-13172924	525	42	32.4424	AGAGAAWGAGMG....	-1
chr3R-17476343-17477721	825	555	36.9333	....MGAGMGAG....	1
chr2R-6659377-6661306	1713	278	33.4196	...GAGNGAGA.....	1
chr3R-26737741-26738442	438	325	33.1169	.....GAGRGRGA...	1
chr2L-5291358-5293612	213	2103	35.5894	....RGAGAGRG....	-1
chr2L-12003061-12007516	4379	138	35.1999	.....GARMGAGA...	-1
chrX-12473042-12473377	72	325	36.1288	...GAGAGAGNG....	1
chr2R-7252105-7252726	403	280	32.6564	...GAGMRAGAG....	1
chr2R-11236818-11237197	372	69	33.3721	....ARMGAGAG....	1
chr2R-11236818-11237197	422	19	34.8723	.....GMGAGMGA...	1
chr2R-6491404-6491796	298	156	33.4196	...GAGNGAGA.....	1
chr3R-19966577-19967067	461	91	34.8723	.....GMGAGMGA...	1
chr2R-6422607-6422988	99	344	33.5818	....AGAGASRG....	-1
chrX-4319072-4319450	305	135	33.4196	...GAGNGAGA.....	-1
chr2R-12097776-12098052	228	50	33.1169	.....GAGRGRGA...	1
chr2L-19134809-19135633	594	232	33.4196	...GAGNGAGA.....	1
chr3L-8655392-8655980	265	325	36.4191	....AGAGRGRG....	-1
chr3R-19966577-19967067	195	357	38.9964	...GAGMGAGMG....	1
chrX-6495044-6496360	493	825	33.1169	.....GAGRGRGA...	-1
chr3L-3240737-3241295	145	475	34.8723	.....GMGAGMGA...	-1
chr2L-5979960-5980510	327	225	32.4424	...GTGWGAGMGAGA.	1
chrX-5590578-5591003	396	91	32.974	....ARAGAGRG....	-1
chrX-13172419-13172924	386	181	34.9857	....AGAGAGNG....	1
chrX-1171147-1171537	23	429	35.4556	....MGARAGAG....	-1
chrX-5812877-5813084	184	85	32.4424	..CGARCGAGMGAG..	-1
chr2R-2408878-2409365	233	256	40.7889	...GMGAGMGAG....	-1
chr3L-15100507-15101597	959	193	33.1169	.....GAGRGRGA...	1
chr3L-10730201-10730538	115	224	38.1245	...GMGAGAGMG....	-1
chr2L-7199866-7200142	57	221	40.7889	...GMGAGMGAG....	1
chrX-12111256-12111744	482	68	33.5818	....AGAGASRG....	-1
chr2L-14560284-14561006	464	320	33.3721	....ARMGAGAG....	1
chrX-1510326-1511754	885	605	41.3953	..CGARMGAGAGAG..	-1
chr2R-5439470-5440910	1322	180	33.4196	...GAGNGAGA.....	-1
chr3L-10509662-10509871	161	110	38.1245	...GMGAGAGMG....	-1
chr2L-8423064-8424821	233	1586	38.4096	...GTGTGAGMGM...	1
chrX-17662407-17662730	39	346	33.1169	.....GAGRGRGA...	-1
chr2L-5294386-5295441	339	718	33.1169	.....GAGRGRGA...	1
chr2L-5861774-5862480	312	396	36.1288	...GAGAGAGNG....	1
chr2L-3538508-3540488	1688	354	33.1169	.....GAGRGRGA...	1
chrX-3055946-3057268	1355	29	36.7605	....AGMGAGRG....	1
chr2L-6833451-6834288	346	493	33.4196	...GAGNGAGA.....	1
chr2R-20427739-20428179	208	294	33.5559	...GARAGAGRG....	-1
chr3R-3945356-3945904	393	157	40.7889	...GMGAGMGAG....	1
chr2L-1185385-1186598	79	1196	33.5818	....AGAGASRG....	1
chr2R-6459568-6460170	284	380	35.2482	....AGMGAGMG....	-1
chr3L-12686114-12686609	130	427	34.8723	.....GMGAGMGA...	-1
chr2L-18465958-18466176	152	68	33.3721	....ARMGAGAG....	-1
chr2R-14222480-14223194	133	583	37.8487	....MGAGAGRG....	1
chrX-9478192-9478956	564	202	40.7889	...GMGAGMGAG....	1
chr2R-9224090-9225740	1066	586	33.2187	...GWGKGAGAGAG..	1
chr2L-5978855-5979356	426	137	35.8367	...GMGMGAGAG....	1
chr3R-21829918-21833169	2062	1191	38.1245	...GMGAGAGMG....	-1
chr3L-526666-526937	106	167	33.1169	.....GAGRGRGA...	-1
chr2R-15034388-15035216	631	259	33.1169	.....GAGRGRGA...	-1
chr3L-15100507-15101597	953	199	32.6851	.....GMGAGRGA...	1
chr3R-15289478-15290139	584	139	33.3685	.....GAGMGRGA...	-1
chr2R-15162648-15163263	284	333	41.3953	...GWGCGAGRGAGA.	-1
chr2R-6190168-6190785	288	391	40.7889	...GMGAGMGAG....	-1
chr2R-7252105-7252726	444	239	32.443	.GAGTGAGWGMGAG..	1
chrX-5590578-5591003	156	331	32.6196	....AGRGAGRG....	-1
chr2L-3533738-3534660	762	162	33.0619	...GMRAGAGAG....	-1
chr2R-17770750-17772075	1225	162	33.3721	....ARMGAGAG....	-1
chr2R-13307771-13308766	630	427	34.9857	....AGAGAGNG....	1
chr2L-20942282-20943090	624	246	33.4319	...GAGARAGRG....	1
chr3L-526666-526937	108	165	33.3721	....ARMGAGAG....	-1
chrX-5780909-5783054	56	2091	40.7889	...GMGAGMGAG....	1
chr2R-4124212-4125467	491	766	33.3721	....ARMGAGAG....	1
chr3R-17476343-17477721	246	1134	33.1169	.....GAGRGRGA...	1
chr2L-516653-517038	311	76	34.8723	.....GMGAGMGA...	-1
chr2L-9122340-9122990	627	25	33.4319	...GAGARAGRG....	1
chr2L-1972009-1973534	1260	267	32.9418	....WGAGAGRG....	1
chrX-6495044-6496360	491	827	32.6196	....AGRGAGRG....	-1
chr2L-19134809-19135633	613	213	35.5894	....RGAGAGRG....	-1
chr2L-20935890-20936496	209	459	32.9418	....WGAGAGRG....	-1
chr3L-18163562-18164616	406	710	34.9857	....AGAGAGNG....	-1
chr3L-5763541-5764031	520	32	33.1169	.....GAGRGRGA...	-1
chr3R-12528375-12529197	561	323	33.3721	....ARMGAGAG....	-1
chr2L-19361692-19362189	381	118	36.1288	...GAGAGAGNG....	-1
chr3R-27538862-27539527	370	357	34.4506	..AGAGAGRGSG....	1
chr2R-4532310-4533022	565	149	33.3685	.....GAGMGRGA...	1
chr2L-21828149-21828709	288	334	35.1999	.....GARMGAGA...	-1
chr3R-6712774-6712999	59	168	36.8021	....MGAGAGMG....	1
chr2L-2202128-2203488	1323	99	33.6149	...GRGAGAGMG....	-1
chr2R-18474691-18475631	347	595	33.5818	....AGAGASRG....	-1
chr2L-8423064-8424821	622	1197	32.6851	.....GMGAGRGA...	-1
chr3L-18989610-18990050	340	162	33.4196	...GAGNGAGA.....	-1
chr3R-21833771-21836682	2759	214	32.7562	...GASMGAGAG....	-1
chr2R-13323842-13324656	77	799	33.2187	...GWGKGAGAGAG..	1
chr2L-16526106-16526426	327	55	33.3721	....ARMGAGAG....	1
chr2R-6422607-6422988	67	376	38.9964	...GAGMGAGMG....	1
chr2R-7480634-7480969	68	329	35.4261	..AGKGAGAGCGM...	1
chr3L-17003120-17003668	214	396	32.8015	...GCGARMGAG....	1
chr2R-9224090-9225740	1062	590	33.1169	.....GAGRGRGA...	1
chr2L-20821498-20822157	357	304	38.1245	...GMGAGAGMG....	-1
chrX-5793999-5794994	74	923	33.5818	....AGAGASRG....	-1
chr3L-18236766-18237046	104	238	35.5894	....RGAGAGRG....	-1
chrX-18261474-18261904	130	302	35.0223	...GRGAGAGRG....	1
chr2L-5291358-5293612	1856	460	40.7889	...GMGAGMGAG....	-1
chr2L-14490338-14490664	278	50	33.1169	.....GAGRGRGA...	1
chrX-3055946-3057268	340	1044	32.9418	....WGAGAGRG....	1
chr2L-522583-525347	41	2785	33.3685	.....GAGMGRGA...	1
chr3R-2233262-2233813	134	479	33.3721	....ARMGAGAG....	1
chr3L-20942664-20943148	128	418	38.9964	...GAGMGAGMG....	-1
chr2R-8866856-8867688	584	250	32.4424	..ARAGMAAGAGAG..	1
chr2R-2417290-2417668	361	79	36.4191	....AGAGRGRG....	-1
chr2R-19601213-19601703	60	432	34.9857	....AGAGAGNG....	-1
chr2L-11806441-11808200	898	923	38.1245	...GMGAGAGMG....	1
chrX-3301735-3302998	1011	314	35.1999	.....GARMGAGA...	1
chr2L-11445693-11446406	328	387	32.4424	..AGAGAMAGAGMG..	-1
chr2R-12017148-12017804	291	367	35.5894	....RGAGAGRG....	-1
chr2L-11445693-11446406	588	127	35.4267	.GANCGAGAGAGA...	-1
chr2R-5439470-5440910	204	1298	34.8723	.....GMGAGMGA...	1
chr2R-6422607-6422988	95	348	35.4434	...GAGAGMGRG....	-1
chr3L-13912774-13913724	344	608	33.2187	...GWGKGAGAGAG..	-1
chrX-11389159-11389375	119	159	35.4556	....MGARAGAG....	-1
chr2L-5291358-5293612	1747	569	33.4196	...GAGNGAGA.....	1
chr2R-2008021-2008410	59	392	40.7889	...GMGAGMGAG....	1
chr2R-8871970-8873570	1452	210	34.8551	...GAGAGRGMG....	1
chr3R-17474910-17475138	196	34	32.6196	....AGRGAGRG....	1
chrX-3055946-3057268	149	1235	32.8971	...RMGAGAGAG....	1
chr2L-248200-249292	327	827	34.8723	.....GMGAGMGA...	-1
chr2L-5979960-5980510	329	223	33.3685	.....GAGMGRGA...	1
chr3R-736590-736975	183	264	38.1245	...GMGAGAGMG....	1
chr2R-7517221-7517596	148	289	33.3721	....ARMGAGAG....	1
chr2L-12003061-12007516	912	3605	34.8723	.....GMGAGMGA...	-1
chr2R-6098042-6098812	410	422	40.7889	...GMGAGMGAG....	1
chr2R-9453593-9454160	112	457	33.3721	....ARMGAGAG....	-1
chrX-7098712-7099262	231	321	33.1169	.....GAGRGRGA...	-1
chr2L-2202128-2203488	1155	267	34.8723	.....GMGAGMGA...	1
chr3L-12686114-12686609	530	27	33.3721	....ARMGAGAG....	-1
chr3L-19072710-19073089	310	131	34.9857	....AGAGAGNG....	1
chr2L-3538508-3540488	523	1519	40.7889	...GMGAGMGAG....	-1
chr2L-5294386-5295441	656	401	33.1169	.....GAGRGRGA...	-1
chr2R-8866856-8867688	590	244	35.0525	...GAGAGRGRG....	1
chr3L-15100507-15101597	961	191	33.4196	...GAGNGAGA.....	1
chr2R-3418342-3418615	206	129	38.9964	...GAGMGAGMG....	-1
chr2R-5328484-5329149	668	59	33.5818	....AGAGASRG....	1
chr3R-11847542-11848127	456	191	40.7889	...GMGAGMGAG....	-1
chr2R-9224090-9225740	1074	578	32.4424	..AGAGAWAGASAG..	1
chr2L-19361692-19362189	396	103	40.7889	...GMGAGMGAG....	-1
chr2R-6190168-6190785	290	389	38.9964	...GAGMGAGMG....	-1
chr3R-23070724-23071444	254	528	33.3685	.....GAGMGRGA...	1
chr2R-12017148-12017804	619	39	32.4424	..ARAGAARGAGAG..	-1
chr3R-26737741-26738442	720	43	33.3721	....ARMGAGAG....	1
chr2L-11806441-11808200	698	1123	36.9333	....MGAGMGAG....	1
chr3L-18989610-18990050	317	185	35.5894	....RGAGAGRG....	-1
chr2R-6428204-6428496	153	141	36.9333	....MGAGMGAG....	-1
chrX-15462132-15463074	378	626	35.4556	....MGARAGAG....	1
chr2L-2164390-2164728	355	45	36.4191	....AGAGRGRG....	-1
chr3L-4625800-4626075	9	268	33.1169	.....GAGRGRGA...	1
chr3L-10733278-10733658	97	285	32.4424	..ARAGAARGAGAG..	1
chrX-2546428-2546984	288	330	34.8551	...GAGAGRGMG....	1
chr2R-6429866-6430350	112	434	41.3953	...GWGCGAGRGAGA.	1
chr2R-8922470-8923346	500	378	35.4267	.GANCGAGAGAGA...	-1
chr2R-9224090-9225740	1060	592	33.5818	....AGAGASRG....	1
chr2L-1426239-1427456	519	760	33.1169	.....GAGRGRGA...	-1
chr2L-2202128-2203488	379	1043	33.3721	....ARMGAGAG....	-1
chr2R-6422607-6422988	51	392	33.1169	.....GAGRGRGA...	1
chr2L-160748-161065	202	177	33.4196	...GAGNGAGA.....	1
chr2L-5291358-5293612	1858	458	32.7566	...GAGCRAGMGAG..	-1
chrX-7098712-7099262	32	520	38.4096	...GTGTGAGMGM...	1
chrX-7957162-7957372	115	157	34.8551	...GAGAGRGMG....	1
chrX-11389159-11389375	150	128	33.2187	...GWGKGAGAGAG..	-1
chr2L-3302728-3303278	475	137	38.1245	...GMGAGAGMG....	1
chr2R-14577242-14577670	329	161	35.1999	.....GARMGAGA...	-1
chr3L-13912774-13913724	342	610	35.0223	...GRGAGAGRG....	-1
chr2L-161353-161564	199	74	36.9333	....MGAGMGAG....	1
chr4-528526-529022	142	356	33.3721	....ARMGAGAG....	-1
chr2R-8922470-8923346	498	380	41.3953	..CGARMGAGAGAG..	-1
chr2L-11445693-11446406	609	106	33.4196	...GAGNGAGA.....	-1
chr2L-5979960-5980510	331	221	33.4196	...GAGNGAGA.....	1
chr3R-12105917-12106798	424	519	33.3721	....ARMGAGAG....	-1
chr2R-14225558-14226710	644	570	32.6196	....AGRGAGRG....	-1
chr3L-10730201-10730538	121	218	33.5499	.GARCGAGMGAGA...	-1
chr3L-15755600-15756990	1087	365	33.1169	.....GAGRGRGA...	1
chr2R-14686798-14687020	85	139	33.4196	...GAGNGAGA.....	-1
chr2R-4124212-4125467	79	1178	33.1169	.....GAGRGRGA...	-1
chr2L-11044864-11045743	526	415	33.4196	...GAGNGAGA.....	-1
chrX-13888847-13889292	175	272	33.1169	.....GAGRGRGA...	-1
chrX-4319072-4319450	9	431	33.1169	.....GAGRGRGA...	1
chrX-9478192-9478956	294	472	32.974	....ARAGAGRG....	1
chr3L-3418390-3418676	127	221	35.0525	...GAGAGRGRG....	-1
chr4-522096-522368	121	153	33.4196	...GAGNGAGA.....	-1
chrX-7098712-7099262	48	504	33.4196	...GAGNGAGA.....	1
chr2L-3835906-3836887	766	217	33.3721	....ARMGAGAG....	1
chr3R-21833771-21836682	524	2449	35.0525	...GAGAGRGRG....	-1
chr4-522096-522368	123	151	36.9333	....MGAGMGAG....	-1
chr2R-7490701-7491260	325	296	32.9418	....WGAGAGRG....	-1
chr2L-5979960-5980510	276	276	40.7889	...GMGAGMGAG....	1
chr2L-19134809-19135633	596	230	32.4424	..AGKGAGAGSGAG..	1
chr2R-5439470-5440910	1019	483	40.7889	...GMGAGMGAG....	1
chr2R-7089815-7091510	1063	694	33.1169	.....GAGRGRGA...	-1
chr3R-12105917-12106798	242	701	38.1245	...GMGAGAGMG....	-1
chr2R-7494564-7495436	349	585	33.3721	....ARMGAGAG....	1
chrX-11658663-11659001	294	106	32.974	....ARAGAGRG....	1
chrX-12647676-12648998	581	803	33.0619	...GMRAGAGAG....	1
chrX-17662407-17662730	23	362	35.4434	...GAGAGMGRG....	-1
chr3R-17476343-17477721	1303	77	32.6196	....AGRGAGRG....	-1
chr2R-3418342-3418615	145	190	33.2187	...GWGKGAGAGAG..	1
chrX-18101960-18102454	326	230	32.6196	....AGRGAGRG....	1
chr2L-1425041-1425311	76	196	35.1999	.....GARMGAGA...	1
chr2R-14044348-14044788	291	211	32.4424	..AGAGMAAGMGAG..	-1
chrX-7194528-7195355	519	310	32.4424	..CGAGAGAGWRAG..	1
chr2L-2753052-2753282	95	137	33.3721	....ARMGAGAG....	1
chrX-7194528-7195355	513	316	40.7889	...GMGAGMGAG....	1
chr3L-12686114-12686609	126	431	33.4196	...GAGNGAGA.....	-1
chr3R-25381920-25382317	9	390	33.1169	.....GAGRGRGA...	1
chr2R-14686798-14687020	89	135	38.1245	...GMGAGAGMG....	-1
chr2L-3538508-3540488	170	1872	38.9964	...GAGMGAGMG....	-1
chr2R-18573478-18574135	350	309	38.9964	...GAGMGAGMG....	-1
chr2L-522583-525347	904	1922	41.3953	..CGARMGAGAGAG..	1
chr2L-21828149-21828709	597	25	34.8723	.....GMGAGMGA...	1
chr3R-12528375-12529197	313	571	38.9964	...GAGMGAGMG....	1
chr3R-15289478-15290139	600	123	41.3953	...GWGCGAGRGAGA.	-1
chr2L-3302728-3303278	554	58	33.5818	....AGAGASRG....	-1
chrX-3055946-3057268	145	1239	40.7889	...GMGAGMGAG....	1
chr2R-14577242-14577670	323	167	32.4424	..AGAGAGRGGGMG..	-1
chrX-2017268-2018526	702	558	33.5818	....AGAGASRG....	1
chr2R-14222480-14223194	155	561	33.1169	.....GAGRGRGA...	1
chr2R-3376102-3376763	305	418	41.3953	..CGARMGAGAGAG..	-1
chr2R-17770750-17772075	893	494	33.1169	.....GAGRGRGA...	-1
chr2L-14257520-14257798	156	184	32.974	....ARAGAGRG....	-1
chr3R-16655567-16655966	87	314	32.6196	....AGRGAGRG....	1
chr2R-8629422-8630469	527	522	36.4191	....AGAGRGRG....	-1
chr3R-7605492-7606048	144	474	33.3721	....ARMGAGAG....	-1
chr3L-10509662-10509871	163	108	40.7889	...GMGAGMGAG....	-1
chr2L-19157967-19159184	1010	269	32.6564	...GAGMRAGAG....	-1
chr2R-10345420-10346189	209	562	33.4196	...GAGNGAGA.....	-1
chr2L-248200-249292	1061	93	38.1245	...GMGAGAGMG....	-1
chr2L-11445693-11446406	438	277	40.7889	...GMGAGMGAG....	-1
chr2R-2008021-2008410	65	386	32.4424	..AGAGAMAGAGMG..	1
chr3L-22941364-22941843	226	255	35.4556	....MGARAGAG....	1
chr3R-22055250-22056070	664	158	34.8723	.....GMGAGMGA...	-1
chr2L-7976795-7977078	120	165	33.3721	....ARMGAGAG....	1
chrX-13888847-13889292	32	415	33.5818	....AGAGASRG....	-1
chr2L-2202128-2203488	134	1288	35.4556	....MGARAGAG....	1
chrX-4319072-4319450	11	429	33.4196	...GAGNGAGA.....	1
chr3L-10733278-10733658	295	87	36.8021	....MGAGAGMG....	-1
chr3L-13910802-13911285	467	78	33.3685	.....GAGMGRGA...	-1
chr2R-13307771-13308766	636	421	33.2187	...GWGKGAGAGAG..	1
chr2L-224646-225426	632	210	33.3721	....ARMGAGAG....	1
chr2R-7363096-7363601	118	449	34.8723	.....GMGAGMGA...	1
chr2L-12003061-12007516	3095	1422	33.1169	.....GAGRGRGA...	-1
chr2R-14192228-14193271	1076	29	35.4556	....MGARAGAG....	-1
chr3R-10478954-10479294	5	397	32.6196	....AGRGAGRG....	1
chr3R-19144771-19146420	545	1106	32.8629	....MRAGAGAG....	1
chr3L-3418390-3418676	88	260	32.6196	....AGRGAGRG....	-1
chr3L-20502824-20503036	53	161	35.4434	...GAGAGMGRG....	1
chr2R-12481728-12482228	174	328	40.7889	...GMGAGMGAG....	1
chr2L-21828149-21828709	539	83	40.7889	...GMGAGMGAG....	1
chr3R-21843732-21848013	3767	576	33.6149	...GRGAGAGMG....	1
chrX-3037014-3037633	481	140	35.4556	....MGARAGAG....	1
chr3R-17425343-17425678	92	305	35.4556	....MGARAGAG....	-1
chr2R-7417058-7417452	142	254	33.1169	.....GAGRGRGA...	-1
chr2L-19157967-19159184	421	858	33.4196	...GAGNGAGA.....	-1
chrX-2541704-2543022	954	366	33.1169	.....GAGRGRGA...	-1
chr2L-2753052-2753282	128	104	35.5894	....RGAGAGRG....	-1
chr3R-17425343-17425678	82	315	35.5894	....RGAGAGRG....	-1
chr2L-18946875-18947866	482	571	33.5818	....AGAGASRG....	-1
chr3L-10730201-10730538	93	246	32.4424	..AGAGAMAGAGMG..	1
chrX-8544881-8545496	4	673	32.4424	..AGKGAGAGSGAG..	1
chr2L-19157967-19159184	134	1145	33.3721	....ARMGAGAG....	-1
chr3L-3418390-3418676	5	343	33.2187	...GWGKGAGAGAG..	-1
chr2R-15162648-15163263	115	502	33.4319	...GAGARAGRG....	1
chrX-5812877-5813084	178	91	33.4319	...GAGARAGRG....	-1
chr2L-1426239-1427456	926	353	36.4191	....AGAGRGRG....	-1
chr2L-5979960-5980510	266	286	34.9857	....AGAGAGNG....	1
chr3L-3556161-3557218	207	912	33.5818	....AGAGASRG....	-1
chr3R-12105917-12106798	635	308	38.1245	...GMGAGAGMG....	-1
chr3R-23070724-23071444	256	526	33.4196	...GAGNGAGA.....	1
chr3R-6382665-6383599	383	553	35.4556	....MGARAGAG....	-1
chr3L-10731536-10731864	235	95	33.1169	.....GAGRGRGA...	1
chr2L-19134809-19135633	640	186	40.7889	...GMGAGMGAG....	-1
chrX-7098712-7099262	306	246	35.4556	....MGARAGAG....	-1
chr2R-11990519-11990904	332	55	33.3721	....ARMGAGAG....	1
chr2L-9908388-9908950	359	205	38.1245	...GMGAGAGMG....	1
chrX-3055946-3057268	1274	110	33.4196	...GAGNGAGA.....	1
chr2L-6833451-6834288	340	499	36.9333	....MGAGMGAG....	1
chrX-13196627-13197284	223	436	33.6735	...GNGAGAGAG....	-1
chr2L-14490338-14490664	104	224	33.4196	...GAGNGAGA.....	1
chr2R-15162648-15163263	411	206	33.5818	....AGAGASRG....	1
chr2R-6428204-6428496	11	283	36.9333	....MGAGMGAG....	1
chr3R-11830816-11831184	71	359	33.4196	...GAGNGAGA.....	-1
chr3R-12068240-12068520	89	193	33.1169	.....GAGRGRGA...	-1
chr2L-1972009-1973534	1262	265	36.1288	...GAGAGAGNG....	1
chrX-13830049-13830774	223	564	35.1999	.....GARMGAGA...	1
chr2L-14490338-14490664	272	56	34.8723	.....GMGAGMGA...	1
chr2R-10061844-10062227	63	382	33.5818	....AGAGASRG....	-1
chr3L-1030891-1032606	1459	258	40.7889	...GMGAGMGAG....	1
chr2R-6422607-6422988	93	350	38.9964	...GAGMGAGMG....	-1
chr3L-1030891-1032606	1455	262	33.2187	...GWGKGAGAGAG..	1
chr3R-19144771-19146420	40	1611	36.4191	....AGAGRGRG....	1
chr3R-19966577-19967067	189	363	32.6196	....AGRGAGRG....	1
chr2L-19134809-19135633	598	228	40.7889	...GMGAGMGAG....	1
chr3R-10478954-10479294	13	389	32.4424	..AGAGAGRGGGMG..	1
chr2R-14693622-14693999	37	402	35.4556	....MGARAGAG....	1
chr3R-26737741-26738442	506	257	40.7889	...GMGAGMGAG....	1
chr2L-12003061-12007516	1471	3046	33.3685	.....GAGMGRGA...	1
chr2L-2202128-2203488	1381	41	35.4434	...GAGAGMGRG....	-1
chr2L-21846644-21847525	366	517	33.3721	....ARMGAGAG....	1
chr2L-3533738-3534660	524	400	33.5818	....AGAGASRG....	-1
chr3L-1030891-1032606	1483	234	35.4556	....MGARAGAG....	1
chr2R-12017148-12017804	615	43	32.4424	....KGAGAGCGAGMG	-1
chrX-12647676-12648998	511	873	34.8551	...GAGAGRGMG....	1
chr3R-17272118-17272680	375	189	36.4191	....AGAGRGRG....	1
chr3R-11809737-11810900	853	312	32.6196	....AGRGAGRG....	-1
chr2R-11210182-11210908	124	664	35.4267	.GMGAGCGAGSGA...	1
chr2L-4997502-4998207	283	424	32.4424	..ARAGMAAGAGAG..	1
chr3L-20502824-20503036	49	165	32.9418	....WGAGAGRG....	1
chr3L-10732448-10733178	140	652	33.5818	....AGAGASRG....	-1
chr2L-19160988-19162209	836	387	32.8629	....MRAGAGAG....	-1
chr2L-5086932-5087214	11	333	33.3721	....ARMGAGAG....	-1
chr2L-12003061-12007516	1139	3378	35.1999	.....GARMGAGA...	-1
chr2L-3835906-3836887	781	202	33.4196	...GAGNGAGA.....	1
chr3R-26737741-26738442	512	251	32.7566	...GAGCRAGMGAG..	1
chrX-17019292-17019568	131	147	33.3721	....ARMGAGAG....	-1
chr2L-3835906-3836887	768	215	34.9857	....AGAGAGNG....	1
chr2L-3533738-3534660	764	160	32.7566	...GAGCRAGMGAG..	-1
chr2R-12097776-12098052	159	119	33.5818	....AGAGASRG....	1
chr2R-3376102-3376763	303	420	33.5818	....AGAGASRG....	-1
chr2R-3418342-3418615	151	184	34.8551	...GAGAGRGMG....	1
chr2L-19571942-19572450	119	451	34.8723	.....GMGAGMGA...	-1
chr2R-4124212-4125467	495	762	33.4196	...GAGNGAGA.....	1
chrX-9479667-9480054	1	448	40.7889	...GMGAGMGAG....	-1
chr3R-17762826-17763716	38	914	34.9857	....AGAGAGNG....	-1
chr2R-7666984-7667315	41	352	35.4267	.GARCGAGASAGA...	1
chr3R-26213585-26214073	29	521	36.8021	....MGAGAGMG....	-1
chr3R-21821620-21823037	926	493	33.3721	....ARMGAGAG....	-1
chrX-17389607-17389932	282	45	50.3463	...GRGGGRGAGA...	-1
chr2L-2753052-2753282	50	182	40.7889	...GMGAGMGAG....	1
chr2R-9224090-9225740	1068	584	41.3953	.GARSGAGAGAGA...	1
chr2L-8701636-8702470	94	742	33.5818	....AGAGASRG....	1
chr2R-8416622-8416908	166	182	33.4196	...GAGNGAGA.....	1
chr3R-11847542-11848127	454	193	33.4196	...GAGNGAGA.....	-1
chrX-13830049-13830774	86	701	32.6196	....AGRGAGRG....	1
chr2R-10933869-10935234	341	1086	33.1169	.....GAGRGRGA...	1
chr2L-21828149-21828709	541	81	41.3953	..CGARMGAGAGAG..	1
chr3R-19144771-19146420	1621	30	33.5818	....AGAGASRG....	-1
chr2R-7379438-7380198	180	582	35.0525	...GAGAGRGRG....	1
chr2L-12003061-12007516	916	3601	35.4556	....MGARAGAG....	-1
chrX-3055946-3057268	360	1024	34.8723	.....GMGAGMGA...	1
chr2L-16284324-16284812	29	521	33.5818	....AGAGASRG....	-1
chr2R-17533143-17533828	522	225	34.8723	.....GMGAGMGA...	-1
chr2R-2482351-2483613	281	1043	33.5818	....AGAGASRG....	-1
chr2R-7480634-7480969	96	301	32.7562	...GASMGAGAG....	1
chr2L-21828149-21828709	543	79	38.1245	...GMGAGAGMG....	1
chr2R-12744360-12744845	376	111	32.8629	....MRAGAGAG....	-1
chr2R-11236818-11237197	370	71	35.4556	....MGARAGAG....	1
chr3L-17998510-17998732	26	258	35.4267	..AGAGAWAGAGMG..	1
chrX-3055946-3057268	366	1018	37.8487	....MGAGAGRG....	1
chrX-17662407-17662730	29	356	40.7889	...GMGAGMGAG....	-1
chr2L-16486338-16486840	108	456	35.4261	...GWGTGASAGAG..	-1
chr3R-11476449-11476986	140	399	33.3721	....ARMGAGAG....	-1
chr2L-3533738-3534660	532	392	32.4424	....KGAGAGCGAGMG	-1
chr2L-160748-161065	339	40	35.4556	....MGARAGAG....	-1
chr2R-6451749-6452518	543	288	35.4556	....MGARAGAG....	-1
chr2L-16526106-16526426	64	318	32.6196	....AGRGAGRG....	1
chrX-17662407-17662730	31	354	35.4267	.GMGAGCGAGSGA...	-1
chrX-12473042-12473377	14	383	33.4196	...GAGNGAGA.....	-1
chr2R-7417058-7417452	146	250	38.4103	...GWGTGMGAGAG..	-1
chrX-7200135-7200800	67	660	34.8723	.....GMGAGMGA...	1
chr2L-1972009-1973534	892	635	40.7889	...GMGAGMGAG....	-1
chr2R-18565716-18566046	2	330	32.6851	.....GMGAGRGA...	1
chr3L-14356312-14357082	426	346	33.3721	....ARMGAGAG....	-1
chr2L-2362677-2363279	348	316	32.6196	....AGRGAGRG....	1
chr2R-3418342-3418615	149	186	33.5818	....AGAGASRG....	1
chr2L-5874301-5875301	780	282	40.7889	...GMGAGMGAG....	1
chr3L-20942664-20943148	111	435	38.1245	...GMGAGAGMG....	-1
chrX-4319072-4319450	307	133	40.7889	...GMGAGMGAG....	-1
chr2R-16791653-16791918	147	120	33.1169	.....GAGRGRGA...	-1
chr2R-17770750-17772075	1221	166	33.1169	.....GAGRGRGA...	-1
chr2L-6833451-6834288	360	479	33.2187	...GWGKGAGAGAG..	1
chr3L-1178238-1178632	125	331	34.9857	....AGAGAGNG....	-1
chr3L-13912774-13913724	358	594	32.4424	..CGASASAGAGAG..	-1
chr3L-10849437-10850332	380	517	34.8551	...GAGAGRGMG....	-1
chr3R-12105917-12106798	396	547	38.1245	...GMGAGAGMG....	-1
chrX-8544881-8545496	178	499	33.4196	...GAGNGAGA.....	1
chr3L-15097472-15098022	227	385	40.7889	...GMGAGMGAG....	-1
chr2R-3376102-3376763	320	403	35.4434	...GAGAGMGRG....	-1
chr3R-3945356-3945904	403	147	33.6149	...GRGAGAGMG....	1
chr2R-6098042-6098812	440	392	32.85	...GAGMGMGAG....	1
chr3R-25381920-25382317	159	240	33.4196	...GAGNGAGA.....	-1
chr3L-3399306-3399912	333	335	32.6196	....AGRGAGRG....	-1
chr3R-19966577-19967067	199	353	33.4196	...GAGNGAGA.....	1
chr2R-7379438-7380198	178	584	35.5894	....RGAGAGRG....	1
chr3R-5906427-5906932	126	441	33.5818	....AGAGASRG....	-1
chr2R-7488726-7489600	241	695	32.6196	....AGRGAGRG....	1
chr3L-13912774-13913724	460	492	36.1288	...GAGAGAGNG....	-1
chrX-5780909-5783054	1056	1091	36.8021	....MGAGAGMG....	1
chr2L-5294386-5295441	343	714	33.4196	...GAGNGAGA.....	1
chr3R-21861607-21862642	1046	51	33.5818	....AGAGASRG....	-1
chr2R-3138068-3138660	127	467	34.9857	....AGAGAGNG....	-1
chr2L-11959456-11960001	273	334	32.6851	.....GMGAGRGA...	-1
chr3R-11476449-11476986	439	100	50.3463	...GRGGGRGAGA...	-1
chr2R-8871970-8873570	1222	440	36.7605	....AGMGAGRG....	1
chr2L-18465958-18466176	174	46	33.4196	...GAGNGAGA.....	-1
chr3L-20502824-20503036	109	105	35.4556	....MGARAGAG....	-1
chr2L-3302728-3303278	473	139	35.8367	...GMGMGAGAG....	1
chr2L-5874301-5875301	314	748	35.4556	....MGARAGAG....	-1
chrX-3581192-3581408	132	86	33.3685	.....GAGMGRGA...	1
chr3L-3556161-3557218	845	274	33.5559	...GARAGAGRG....	-1
chr3L-15590056-15590782	331	457	32.4424	..AGTGAGWGAGWG..	-1
chr3R-14925780-14926033	45	210	33.3721	....ARMGAGAG....	-1
chr3R-16886462-16886687	91	196	33.4196	...GAGNGAGA.....	-1
chr3R-27538862-27539527	104	623	35.8418	...GMGARAGAG....	-1
chr2L-16532986-16533702	197	521	33.3721	....ARMGAGAG....	-1
chr2L-19160988-19162209	438	785	33.4196	...GAGNGAGA.....	-1
chr2L-16284324-16284812	476	74	33.4196	...GAGNGAGA.....	1
chr3L-14749597-14749932	69	268	32.8971	...RMGAGAGAG....	-1
chrX-5780909-5783054	54	2093	33.5818	....AGAGASRG....	1
chrX-6495044-6496360	489	829	35.0223	...GRGAGAGRG....	-1
chr2L-6786595-6787744	904	247	32.4424	..AGAGAWAGAGAG..	-1
chrX-2017268-2018526	291	969	33.3685	.....GAGMGRGA...	1
chrX-7098712-7099262	283	269	33.3721	....ARMGAGAG....	-1
chr2R-4532310-4533022	479	235	33.3685	.....GAGMGRGA...	-1
chrX-13830049-13830774	88	699	35.0223	...GRGAGAGRG....	1
chr3R-17476343-17477721	1189	191	33.3721	....ARMGAGAG....	1
chr3L-1030891-1032606	1101	616	33.3721	....ARMGAGAG....	-1
chr2R-6976466-6977933	447	1082	35.1999	.....GARMGAGA...	-1
chrX-13213626-13214058	320	174	36.8021	....MGAGAGMG....	1
chr2R-8866856-8867688	586	248	33.3721	....ARMGAGAG....	1
chr2R-7666984-7667315	12	381	33.1169	.....GAGRGRGA...	1
chrX-1510326-1511754	862	628	33.3721	....ARMGAGAG....	1
chr3R-17476343-17477721	959	421	32.4424	AGAGAAWGAGMG....	-1
chr2R-17533143-17533828	479	268	33.3685	.....GAGMGRGA...	-1
chr2L-18795785-18796110	364	23	33.4196	...GAGNGAGA.....	-1
chr2L-16271452-16271724	133	141	35.2927	....MGMGAGAG....	-1
chr2L-5291358-5293612	1854	462	38.9964	...GAGMGAGMG....	-1
chr3L-3418390-3418676	215	133	38.9964	...GAGMGAGMG....	-1
chr3R-12068240-12068520	186	96	40.7889	...GMGAGMGAG....	-1
chr3L-3081179-3081509	13	319	40.7889	...GMGAGMGAG....	1
chr2R-7517221-7517596	172	265	36.4191	....AGAGRGRG....	1
chrX-12649598-12649807	142	69	32.9418	....WGAGAGRG....	1
chr3R-19966577-19967067	521	31	34.8723	.....GMGAGMGA...	1
chr3L-18807182-18807666	308	238	34.8551	...GAGAGRGMG....	-1
chrX-3301735-3302998	590	735	35.4556	....MGARAGAG....	1
chrX-6495044-6496360	497	821	33.3721	....ARMGAGAG....	-1
chrX-11389159-11389375	241	37	35.4556	....MGARAGAG....	-1
chr2R-6430684-6431078	246	210	50.3481	..AGTGAGWGMGAG..	1
chr3R-6382665-6383599	808	128	35.4556	....MGARAGAG....	1
chr2R-14577242-14577670	417	73	33.3721	....ARMGAGAG....	-1
chrX-2541704-2543022	958	362	40.7889	...GMGAGMGAG....	-1
chr2R-7490701-7491260	289	332	32.6196	....AGRGAGRG....	-1
chr3R-26737741-26738442	597	166	33.3721	....ARMGAGAG....	-1
chr3L-22941364-22941843	331	150	33.4319	...GAGARAGRG....	1
chr2R-6429866-6430350	116	430	33.4196	...GAGNGAGA.....	1
chr2L-11806441-11808200	928	893	33.1169	.....GAGRGRGA...	1
chr3L-1030891-1032606	1485	232	33.3721	....ARMGAGAG....	1
chr3R-12528375-12529197	408	476	33.4196	...GAGNGAGA.....	-1
chr3R-17762826-17763716	40	912	33.3721	....ARMGAGAG....	-1
chr3L-12686114-12686609	470	87	33.3721	....ARMGAGAG....	-1
chr2R-14577242-14577670	193	297	33.1169	.....GAGRGRGA...	-1
chr2R-7517221-7517596	346	91	40.7889	...GMGAGMGAG....	-1
chrX-3574155-3574484	54	337	32.4424	..AGAGAMAGAGMG..	-1
chr3R-17476343-17477721	957	423	33.5818	....AGAGASRG....	-1
chr2R-6190168-6190785	402	277	33.3721	....ARMGAGAG....	-1
chrX-1510326-1511754	320	1170	33.1169	.....GAGRGRGA...	-1
chr2R-8922470-8923346	273	605	33.1169	.....GAGRGRGA...	-1
chr2L-481124-481673	197	414	32.4424	..AGTGAGWGAGWG..	1
chr2R-8619260-8620578	595	725	33.5818	....AGAGASRG....	1
chr2R-7417058-7417452	144	252	41.3953	...GWGCGAGRGAGA.	-1
chr2L-7976795-7977078	122	163	33.5818	....AGAGASRG....	1
chrX-7194528-7195355	326	503	33.1169	.....GAGRGRGA...	1
chr2R-8866856-8867688	638	196	33.6149	...GRGAGAGMG....	1
chr2L-2362677-2363279	373	291	33.3721	....ARMGAGAG....	-1
chr2L-13205145-13205752	97	572	32.4424	AGAGAAWGAGMG....	-1
chrX-3301735-3302998	179	1146	33.5818	....AGAGASRG....	1
chr2L-16284324-16284812	490	60	35.4556	....MGARAGAG....	1
chr2L-9122340-9122990	567	85	33.4319	...GAGARAGRG....	1
chr3R-16610312-16610908	145	453	32.6564	...GAGMRAGAG....	-1
chr2R-12744360-12744845	267	220	33.5818	....AGAGASRG....	-1
chr3L-10732448-10733178	144	648	35.4556	....MGARAGAG....	-1
chr3L-16401634-16402793	961	260	32.6196	....AGRGAGRG....	-1
chrX-3055946-3057268	1270	114	41.3953	...GWGCGAGRGAGA.	1
chr3L-13247556-13249088	177	1357	33.4319	...GAGARAGRG....	1
chr2R-7490701-7491260	351	270	34.8551	...GAGAGRGMG....	-1
chr3R-12528375-12529197	311	573	36.9333	....MGAGMGAG....	1
chr3R-17476343-17477721	1307	73	33.4319	...GAGARAGRG....	-1
chr2R-5439470-5440910	1023	479	34.4506	..AGAGAGRGSG....	1
chr3R-26286180-26286839	544	117	33.0619	...GMRAGAGAG....	-1
chr3L-13912774-13913724	356	596	33.5818	....AGAGASRG....	-1
chr2R-3418342-3418615	202	133	33.4196	...GAGNGAGA.....	-1
chrX-5812877-5813084	182	87	35.4267	.GARCGAGASAGA...	-1
chr2R-15162648-15163263	280	337	32.6196	....AGRGAGRG....	-1
chr3R-12068240-12068520	184	98	33.4196	...GAGNGAGA.....	-1
chr2R-7666984-7667315	350	43	33.4196	...GAGNGAGA.....	1
chr2R-18573478-18574135	193	466	34.8551	...GAGAGRGMG....	-1
chr2R-19600110-19600657	226	383	33.1169	.....GAGRGRGA...	1
chr2R-7517221-7517596	342	95	34.005	...GMGAGRGAG....	-1
chr2R-7084694-7085082	189	261	33.3685	.....GAGMGRGA...	-1
chr2R-11990519-11990904	123	264	35.5894	....RGAGAGRG....	1
chr3R-12528375-12529197	292	592	35.4261	..AGKGAGAGCGM...	1
chr3L-14357354-14357783	252	239	33.1169	.....GAGRGRGA...	1
chr2L-2362677-2363279	418	246	50.3463	...GRGGGRGAGA...	-1
chr3R-6382665-6383599	228	708	38.4096	...GTGTGAGMGM...	1
chr2R-11631658-11633308	216	1436	36.7605	....AGMGAGRG....	-1
chr2L-14356454-14356904	367	145	34.9857	....AGAGAGNG....	-1
chr2L-16284324-16284812	350	200	33.1169	.....GAGRGRGA...	-1
chr2R-7084694-7085082	92	358	33.3721	....ARMGAGAG....	1
chr2R-12744360-12744845	198	289	33.3721	....ARMGAGAG....	1
chrX-2873444-2874385	181	762	34.8723	.....GMGAGMGA...	-1
chr2L-246873-247420	583	26	33.4196	...GAGNGAGA.....	1
chr3R-17459347-17459667	86	296	34.8723	.....GMGAGMGA...	-1
chr2R-7089815-7091510	32	1725	36.1288	...GAGAGAGNG....	-1
chr2R-7089815-7091510	200	1557	33.1169	.....GAGRGRGA...	1
chr3L-18807182-18807666	337	209	33.4196	...GAGNGAGA.....	-1
chrX-11658663-11659001	356	44	33.1169	.....GAGRGRGA...	1
chr2R-5439470-5440910	1235	267	33.1169	.....GAGRGRGA...	1
chr2L-16486338-16486840	172	392	33.4196	...GAGNGAGA.....	1
chrX-5812877-5813084	246	23	32.8015	...GCGARMGAG....	-1
chr3R-21829918-21833169	2064	1189	33.5818	....AGAGASRG....	-1
chr2R-7252105-7252726	450	233	33.5818	....AGAGASRG....	1
chrX-3055946-3057268	283	1101	35.4556	....MGARAGAG....	1
chrX-8544881-8545496	174	503	32.4424	..AGTGRGWGCGAG..	1
chr2R-7252105-7252726	442	241	35.4267	...GWGTGAGWGAGA.	1
chr2L-5294386-5295441	224	833	36.4191	....AGAGRGRG....	1
chr2L-16284324-16284812	407	143	33.3721	....ARMGAGAG....	-1
chr2L-6786595-6787744	910	241	33.1169	.....GAGRGRGA...	-1
chr2R-12481728-12482228	172	330	34.8723	.....GMGAGMGA...	1
chr3L-10849437-10850332	544	353	33.5818	....AGAGASRG....	1
chr2R-8871970-8873570	1454	208	33.4196	...GAGNGAGA.....	1
chr2R-3418342-3418615	196	139	32.7562	...GASMGAGAG....	-1
chrX-13178479-13179030	571	42	33.3721	....ARMGAGAG....	-1
chr2L-166692-167081	299	152	33.1169	.....GAGRGRGA...	-1
chr2L-12003061-12007516	4394	123	36.9333	....MGAGMGAG....	1
chr2R-6158336-6159211	342	535	36.7605	....AGMGAGRG....	-1
chr3R-14223029-14223370	257	86	33.3721	....ARMGAGAG....	-1
chr3R-6382665-6383599	645	291	33.4196	...GAGNGAGA.....	-1
chrX-6495044-6496360	800	518	33.4196	...GAGNGAGA.....	-1
chr2R-12097776-12098052	157	121	33.3721	....ARMGAGAG....	1
chr3R-26083939-26084342	1	404	33.5818	....AGAGASRG....	-1
chr2L-20821498-20822157	251	410	33.3685	.....GAGMGRGA...	-1
chr3R-14070300-14070682	3	381	33.4196	...GAGNGAGA.....	1
chr3L-17003120-17003668	218	392	37.8487	....MGAGAGRG....	1
chr2L-21846644-21847525	760	123	33.3721	....ARMGAGAG....	-1
chr2L-3538508-3540488	172	1870	40.7889	...GMGAGMGAG....	-1
chr2R-7494564-7495436	268	666	35.4434	...GAGAGMGRG....	1
chr2R-13307771-13308766	154	903	32.6196	....AGRGAGRG....	1
chr2L-481124-481673	201	410	32.443	.GAGTGAGWGMGAG..	1
chr2R-17770750-17772075	891	496	33.4196	...GAGNGAGA.....	-1
chr2L-166692-167081	326	125	33.3721	....ARMGAGAG....	-1
chr2L-16645560-16645952	144	250	36.8021	....MGAGAGMG....	-1
chrX-9478192-9478956	238	528	34.9857	....AGAGAGNG....	1
chr3L-19072710-19073089	347	94	33.5818	....AGAGASRG....	-1
chr2L-5799390-5799944	276	340	32.6196	....AGRGAGRG....	1
chr2L-7976795-7977078	77	208	33.5818	....AGAGASRG....	1
chr2R-17770750-17772075	1229	158	32.4424	..CGAGWGARAGAG..	-1
chr2L-9189160-9190636	290	1188	38.1245	...GMGAGAGMG....	-1
chr3L-17651026-17651690	535	191	36.9333	....MGAGMGAG....	-1
chr2R-7900675-7901000	176	151	32.6196	....AGRGAGRG....	1
chr2L-3538508-3540488	234	1808	35.4556	....MGARAGAG....	1
chr2L-6833451-6834288	227	612	33.3721	....ARMGAGAG....	1
chr2R-5439470-5440910	206	1296	40.7889	...GMGAGMGAG....	1
chr3L-2867182-2867848	454	274	33.1169	.....GAGRGRGA...	-1
chr2R-8845018-8845512	314	182	32.6196	....AGRGAGRG....	1
chr2L-12003061-12007516	3476	1041	35.1999	.....GARMGAGA...	1
chrX-5590578-5591003	146	341	33.4196	...GAGNGAGA.....	-1
chr2R-12744360-12744845	200	287	33.1169	.....GAGRGRGA...	1
chrX-11389159-11389375	131	147	33.5818	....AGAGASRG....	-1
chr2L-11445693-11446406	324	391	34.8723	.....GMGAGMGA...	-1
chr2L-479788-480796	403	607	35.5894	....RGAGAGRG....	1
chr3L-12686114-12686609	466	91	38.1245	...GMGAGAGMG....	-1
chr3L-10730201-10730538	119	220	41.3953	..CGARMGAGAGAG..	-1
chr3R-10480394-10481220	461	367	33.3721	....ARMGAGAG....	1
chrX-13172419-13172924	451	116	33.2187	...GWGKGAGAGAG..	-1
chrX-11681983-11682858	24	853	35.4254	..GGCGWGARAG....	1
chr2L-1643811-1644636	756	71	35.1999	.....GARMGAGA...	1
chr3R-21833771-21836682	1861	1112	33.1169	.....GAGRGRGA...	-1
chrX-4002539-4003161	456	168	35.5894	....RGAGAGRG....	-1
chr3R-15125361-15125914	354	261	33.4196	...GAGNGAGA.....	-1
chr2L-3302728-3303278	467	145	33.6149	...GRGAGAGMG....	1
chr2L-2202128-2203488	9	1413	35.0223	...GRGAGAGRG....	1
chr3R-12105917-12106798	772	171	34.8723	.....GMGAGMGA...	-1
chrX-5590578-5591003	116	371	33.5818	....AGAGASRG....	-1
chrX-13888847-13889292	52	395	37.8487	....MGAGAGRG....	-1
chr2R-2417290-2417668	421	19	36.4191	....AGAGRGRG....	-1
chr3R-8889627-8890227	495	167	33.3721	....ARMGAGAG....	-1
chr2R-8922470-8923346	469	409	34.9857	....AGAGAGNG....	-1
chr2R-10933869-10935234	345	1082	35.3289	..AGRGAGRGGGA...	1
chr2L-19157967-19159184	206	1073	34.005	...GMGAGRGAG....	-1
chr2L-11806441-11808200	930	891	40.7889	...GMGAGMGAG....	1
chr3R-17272118-17272680	84	480	40.7889	...GMGAGMGAG....	1
chrX-17019292-17019568	56	222	34.005	...GMGAGRGAG....	-1
chr3R-26737741-26738442	454	309	40.7889	...GMGAGMGAG....	1
chr3R-26737741-26738442	11	752	33.5818	....AGAGASRG....	-1
chr3L-3418390-3418676	129	219	35.0223	...GRGAGAGRG....	-1
chrX-3301735-3302998	769	556	35.1999	.....GARMGAGA...	1
chr2L-7423338-7424318	645	397	34.9857	....AGAGAGNG....	1
chr3L-10733278-10733658	289	93	38.4096	...GTGTGAGMGM...	1
chr2R-6098042-6098812	412	420	33.3721	....ARMGAGAG....	1
chrX-7527724-7528768	296	810	32.8629	....MRAGAGAG....	-1
chr2R-7480634-7480969	86	311	32.4424	..AGAGAMAGAGMG..	1
chr3L-17660760-17661300	388	154	41.3953	..CGARMGAGAGAG..	-1
chr2R-8922470-8923346	502	376	32.443	.GCGARCGAGMGAG..	-1
chr2L-11445693-11446406	330	385	38.411	..CGAGAGARWGAG..	-1
chr2R-7666984-7667315	348	45	33.3685	.....GAGMGRGA...	1
chr3L-18807182-18807666	335	211	32.9418	....WGAGAGRG....	-1
chrX-13196627-13197284	219	440	35.0525	...GAGAGRGRG....	-1
chr3R-12528375-12529197	412	472	33.3721	....ARMGAGAG....	-1
chrX-4091473-4092585	32	1142	34.8723	.....GMGAGMGA...	1
chr2L-11445693-11446406	584	131	33.5818	....AGAGASRG....	-1
chr2R-3418342-3418615	139	196	32.4424	..AGTGAGWGAGWG..	1
chr2L-7976795-7977078	124	161	35.0223	...GRGAGAGRG....	1
chr2L-11806441-11808200	290	1531	32.9418	....WGAGAGRG....	-1
chr2R-15041595-15042200	180	487	34.8723	.....GMGAGMGA...	1
chr3L-12426948-12427452	32	474	36.9333	....MGAGMGAG....	1
chrX-7200135-7200800	524	203	34.8723	.....GMGAGMGA...	1
chr3R-17476343-17477721	953	427	40.7889	...GMGAGMGAG....	-1
chrX-1519241-1519456	82	135	35.5894	....RGAGAGRG....	1
chr2L-1972009-1973534	912	615	35.4556	....MGARAGAG....	-1
chrX-13831646-13831920	138	138	36.4191	....AGAGRGRG....	-1
chr2L-2202128-2203488	1319	103	35.4254	...GASMGGGGGA...	-1
chr3L-14970639-14971206	20	549	36.1288	...GAGAGAGNG....	1
chr2L-21828149-21828709	601	21	41.3953	..CGARMGAGAGAG..	1
chr3L-2867182-2867848	456	272	33.5818	....AGAGASRG....	-1
chr3R-26737741-26738442	440	323	34.8551	...GAGAGRGMG....	1
chr2R-6451749-6452518	149	682	38.1245	...GMGAGAGMG....	-1
chr3L-10730201-10730538	75	264	38.9964	...GAGMGAGMG....	-1
chr3L-20942664-20943148	132	414	34.8723	.....GMGAGMGA...	-1
chr2R-3376102-3376763	322	401	36.8021	....MGAGAGMG....	-1
chr3R-19151640-19152730	764	328	34.8723	.....GMGAGMGA...	1
chr3R-27538862-27539527	100	627	33.5818	....AGAGASRG....	-1
chrX-5454820-5455152	90	244	32.4424	..AGAGMMAGAGAG..	1
chr2R-8871970-8873570	1431	231	32.6196	....AGRGAGRG....	1
chr2L-6833451-6834288	231	608	33.5818	....AGAGASRG....	1
chr3L-9376710-9377098	175	275	34.8723	.....GMGAGMGA...	1
chrX-18101960-18102454	300	256	34.8723	.....GMGAGMGA...	1
chrX-13178479-13179030	379	234	33.5818	....AGAGASRG....	-1
chr3R-2233262-2233813	145	468	33.1169	.....GAGRGRGA...	1
chrX-9478192-9478956	248	518	32.4424	..AGAGAARGAGRG..	1
chr3R-4159743-4160443	725	37	33.1169	.....GAGRGRGA...	1
chr2R-8878142-8879791	1572	139	33.1169	.....GAGRGRGA...	-1
chr3R-17425343-17425678	88	309	33.5818	....AGAGASRG....	-1
chrX-3574155-3574484	62	329	38.9964	...GAGMGAGMG....	-1
chr2L-516653-517038	88	299	33.4319	...GAGARAGRG....	-1
chrX-2546428-2546984	164	454	35.4254	..GGCGWGARAG....	1
chr2R-5328484-5329149	643	84	33.1169	.....GAGRGRGA...	-1
chrX-4002539-4003161	452	172	40.7889	...GMGAGMGAG....	-1
chr2L-16486338-16486840	219	345	33.3685	.....GAGMGRGA...	-1
chr3L-1030891-1032606	1481	236	35.4254	..GGCGWGARAG....	1
chr3R-26286180-26286839	604	57	33.0619	...GMRAGAGAG....	-1
chr2L-2362677-2363279	371	293	33.5818	....AGAGASRG....	-1
chrX-5780909-5783054	40	2107	35.5894	....RGAGAGRG....	1
chrX-2211472-2211916	158	288	33.3685	.....GAGMGRGA...	-1
chr2R-6190168-6190785	413	266	32.4424	..AGAGAGRGGGMG..	-1
chrX-13831646-13831920	140	136	32.974	....ARAGAGRG....	-1
chr2R-5328484-5329149	641	86	40.7889	...GMGAGMGAG....	-1
chr3R-17476343-17477721	961	419	32.4424	..AGAGAMAGAGMG..	-1
chr2R-7363096-7363601	528	39	35.4434	...GAGAGMGRG....	1
chr3R-12062415-12063068	81	574	32.4424	..ARAGMAAGAGAG..	-1
chrX-4091473-4092585	1053	121	32.6196	....AGRGAGRG....	-1
chr3L-18394728-18396822	2036	60	32.974	....ARAGAGRG....	-1
chr2R-6422607-6422988	152	291	33.4196	...GAGNGAGA.....	1
chr2R-8878142-8879791	329	1382	34.8723	.....GMGAGMGA...	-1
chr2R-6659377-6661306	1711	280	33.3685	.....GAGMGRGA...	1
chr2L-3533738-3534660	361	563	35.4556	....MGARAGAG....	1
chr2L-522583-525347	2366	460	32.6196	....AGRGAGRG....	1
chr3R-21861607-21862642	466	631	33.4196	...GAGNGAGA.....	1
chrX-11527039-11527483	135	371	35.4556	....MGARAGAG....	-1
chr2R-6430684-6431078	252	204	40.7889	...GMGAGMGAG....	1
chr2R-11236818-11237197	281	160	35.0223	...GRGAGAGRG....	-1
chr2L-20935890-20936496	553	115	40.7889	...GMGAGMGAG....	-1
chr3R-12062415-12063068	77	578	33.1169	.....GAGRGRGA...	-1
chrX-7200135-7200800	500	227	33.5818	....AGAGASRG....	1
chrX-3574155-3574484	66	325	32.4424	....KGAGAGCGAGMG	-1
chr3R-21843732-21848013	3168	1175	38.9964	...GAGMGAGMG....	-1
chrX-13888847-13889292	181	266	32.4424	..AGKGAGAGSGAG..	-1
chr3L-12426948-12427452	2	504	33.4196	...GAGNGAGA.....	1
chrX-19054175-19055225	863	189	35.0525	...GAGAGRGRG....	-1
chr2L-12003061-12007516	740	3777	33.4196	...GAGNGAGA.....	1
chr3R-17425343-17425678	84	313	35.4261	...GWSGGAGAGAG..	-1
chrX-7194528-7195355	0	829	33.4196	...GAGNGAGA.....	-1
chr3R-4007223-4007823	434	228	32.9418	....WGAGAGRG....	-1
chr3R-11897462-11897852	391	61	33.5818	....AGAGASRG....	1
chr3R-21833771-21836682	2712	261	32.6196	....AGRGAGRG....	-1
chrX-17662407-17662730	51	334	38.4103	...GWGTGMGAGAG..	-1
chr3R-11847542-11848127	479	168	35.4556	....MGARAGAG....	-1
chr2L-3533738-3534660	526	398	40.7889	...GMGAGMGAG....	-1
chrX-1282195-1282692	39	460	33.5559	...GARAGAGRG....	-1
chr2L-2753052-2753282	104	128	36.7605	....AGMGAGRG....	1
chr2R-11236818-11237197	277	164	33.4196	...GAGNGAGA.....	-1
chr2R-8922470-8923346	494	384	33.4196	...GAGNGAGA.....	-1
chr2R-17770750-17772075	1215	172	33.6735	...GNGAGAGAG....	-1
chr3R-6382665-6383599	838	98	35.4556	....MGARAGAG....	1
chr2R-11990519-11990904	125	262	33.5818	....AGAGASRG....	1
chr3R-4159743-4160443	467	295	38.1245	...GMGAGAGMG....	-1
chr2R-8871970-8873570	1429	233	33.1169	.....GAGRGRGA...	1
chr3L-15097472-15098022	44	568	34.8723	.....GMGAGMGA...	-1
chr2R-3906463-3906793	313	19	35.4254	..GGCGWGARAG....	-1
chr2R-2008021-2008410	57	394	33.1169	.....GAGRGRGA...	1
chr2R-17770750-17772075	1195	192	33.1169	.....GAGRGRGA...	-1
chr3L-10849437-10850332	382	515	33.5818	....AGAGASRG....	-1
chr2R-7089815-7091510	1026	731	33.4196	...GAGNGAGA.....	-1
chr2L-16536611-16536992	194	249	32.6196	....AGRGAGRG....	1
chr3L-2873897-2874338	260	243	33.4196	...GAGNGAGA.....	-1
chr2L-2202128-2203488	764	658	40.7889	...GMGAGMGAG....	-1
chrX-13172419-13172924	396	171	33.3721	....ARMGAGAG....	1
chr2L-12003061-12007516	736	3781	34.8723	.....GMGAGMGA...	1
chr2L-19157967-19159184	393	886	33.1169	.....GAGRGRGA...	-1
chr3L-16150776-16151718	516	428	35.4556	....MGARAGAG....	1
chr2L-19157967-19159184	208	1071	32.6851	.....GMGAGRGA...	-1
chr3L-17660760-17661300	386	156	33.1169	.....GAGRGRGA...	-1
chr2R-12017148-12017804	611	47	38.9964	...GAGMGAGMG....	-1
chrX-12647676-12648998	520	864	32.6196	....AGRGAGRG....	1
chr3L-13910802-13911285	31	514	50.3463	...GRGGGRGAGA...	-1
chr2L-19571942-19572450	121	449	32.8629	....MRAGAGAG....	-1
chr3R-16609473-16609913	101	401	36.9333	....MGAGMGAG....	-1
chr3R-8889627-8890227	493	169	38.1245	...GMGAGAGMG....	-1
chr2L-7188426-7188964	314	226	33.3721	....ARMGAGAG....	1
chr3R-11847542-11848127	162	485	32.6196	....AGRGAGRG....	1
chr2L-5708-6963	1026	231	35.2927	....MGMGAGAG....	1
chr2L-14490338-14490664	280	48	33.5818	....AGAGASRG....	1
chr2L-12003061-12007516	4377	140	33.3721	....ARMGAGAG....	-1
chr2L-3302728-3303278	471	141	32.85	...GAGMGMGAG....	1
chr2L-21828149-21828709	10	612	33.1169	.....GAGRGRGA...	1
chr3R-27538862-27539527	164	563	33.3721	....ARMGAGAG....	1
chr3R-21829918-21833169	1257	1996	36.7605	....AGMGAGRG....	1
chr2R-6428204-6428496	13	281	38.9964	...GAGMGAGMG....	1
chr3R-10478954-10479294	3	399	33.1169	.....GAGRGRGA...	1
chrX-19053018-19053233	44	233	32.9418	....WGAGAGRG....	1
chr2L-8419374-8419924	485	67	40.7889	...GMGAGMGAG....	-1
chr2R-8871970-8873570	1435	227	38.1245	...GMGAGAGMG....	1
chr2L-12003061-12007516	679	3838	34.7805	....AGAGMGRG....	1
chr3R-6382665-6383599	647	289	40.7889	...GMGAGMGAG....	-1
chr3R-27538862-27539527	495	232	32.6196	....AGRGAGRG....	-1
chr2L-12003061-12007516	1981	2536	35.2482	....AGMGAGMG....	1
chr3L-10732448-10733178	239	553	32.6564	...GAGMRAGAG....	1
chr3R-15289478-15290139	598	125	33.1169	.....GAGRGRGA...	-1
chr3L-8543632-8544722	527	565	37.8487	....MGAGAGRG....	-1
chrX-18261474-18261904	203	229	32.6196	....AGRGAGRG....	1
chr3L-12686114-12686609	526	31	38.1245	...GMGAGAGMG....	-1
chr3L-3060503-3060722	157	64	33.3721	....ARMGAGAG....	1
chr2R-7517221-7517596	100	337	33.4196	...GAGNGAGA.....	-1
chr2L-16284324-16284812	348	202	33.4196	...GAGNGAGA.....	-1
chr3R-26737741-26738442	660	103	33.3721	....ARMGAGAG....	1
chr2R-7084694-7085082	94	356	36.8021	....MGAGAGMG....	1
chr3L-22941364-22941843	327	154	33.4196	...GAGNGAGA.....	1
chr3L-16188127-16188567	445	57	32.7562	...GASMGAGAG....	-1
chrX-13888847-13889292	421	26	40.7889	...GMGAGMGAG....	1
chr2R-14225558-14226710	176	1038	32.6196	....AGRGAGRG....	1
chr2L-9782170-9782666	40	518	33.5818	....AGAGASRG....	-1
chr2L-481124-481673	379	232	40.7889	...GMGAGMGAG....	-1
chr2R-8878142-8879791	1564	147	33.3721	....ARMGAGAG....	-1
chr3R-6418262-6418921	515	146	34.9857	....AGAGAGNG....	1
chr3R-4007223-4007823	199	463	32.9418	....WGAGAGRG....	1
chrX-9479667-9480054	318	131	33.4196	...GAGNGAGA.....	1
chr2R-7666984-7667315	33	360	35.4556	....MGARAGAG....	1
chr3R-12067085-12067360	8	329	35.2482	....AGMGAGMG....	1
chr3R-12052955-12053165	97	115	33.1169	.....GAGRGRGA...	-1
chrX-13196627-13197284	225	434	33.2187	...GWGKGAGAGAG..	-1
chr2L-7199866-7200142	53	225	33.4196	...GAGNGAGA.....	1
chr3R-11847542-11848127	458	189	38.9964	...GAGMGAGMG....	-1
chr3L-17651026-17651690	533	193	33.4196	...GAGNGAGA.....	-1
chrX-6495044-6496360	487	831	36.1288	...GAGAGAGNG....	-1
chrX-3055946-3057268	143	1241	38.1245	...GMGAGAGMG....	1
chr2L-16536611-16536992	196	247	33.1169	.....GAGRGRGA...	1
chr2R-6190168-6190785	286	393	33.5818	....AGAGASRG....	-1
chr2R-10345420-10346189	179	592	32.8971	...RMGAGAGAG....	-1
chrX-5780909-5783054	52	2095	33.3721	....ARMGAGAG....	1
chr2L-522583-525347	581	2245	37.8487	....MGAGAGRG....	-1
chrX-8544881-8545496	2	675	32.6196	....AGRGAGRG....	1
chrX-13831646-13831920	257	19	33.4196	...GAGNGAGA.....	-1
chrX-11901762-11902520	46	714	36.8021	....MGAGAGMG....	-1
chrX-13888847-13889292	173	274	40.7889	...GMGAGMGAG....	-1
chr2L-3533738-3534660	626	298	33.3721	....ARMGAGAG....	-1
chr2L-12613242-12613524	2	282	40.7889	...GMGAGMGAG....	1
[truncated: 345 more rows]

## Sheet: hg19_family_1
Sequence Click on the sequence name to view the motif in UCSC	Start_position (from start) Start position of the motif within the sequence (from start)	Start_position (from end) Start position of the motif within the sequence (from end)	Best_Z-score Best Z-score of the motif within this sequence	Instance_with_best_ZS Consensus sequence of the instance of the motif with best Z-score	Strand Strand: 1=forward, -1=reverse
chr6-130838632-130839019	131	258	45.1787	...ATGASKCA...	1
chr3-112373107-112373451	5	401	53.6745	...ATGANTCA...	-1
chr2-124756546-124756802	238	20	30.5449	...ATGWYTCA...	1
chr4-121974923-121975211	225	65	33.0593	...ATGMMTCA...	-1
chr19-844550-844798	123	187	33.4302	...ATGAMTSA...	-1
chr12-47315088-47315423	120	217	30.5449	...ATGWYTCA...	-1
chr2-196487662-196487904	70	234	33.4302	...ATGAMTSA...	-1
chr13-43294603-43295018	122	295	53.6745	...ATGANTCA...	1
chr10-59917197-59917634	59	380	53.6745	...ATGANTCA...	1
chr6-26327967-26328202	165	72	33.3508	...ATGAYTCM...	-1
chr2-67673735-67673952	174	45	53.6745	...ATGANTCA...	-1
chr11-11809096-11809669	314	321	31.0874	...ATGARTMA...	-1
chr20-45903110-45904008	177	723	32.6572	...ATGACWCR...	-1
chr6-7698308-7698632	99	287	33.2181	...ATGACTMM...	-1
chrX-47521761-47521960	4	257	53.6745	...ATGANTCA...	-1
chr6-52378902-52379077	128	49	36.0515	...ATGAYKCA...	-1
chr20-43026829-43027229	360	42	53.6745	...ATGANTCA...	1
chr2-65663609-65664004	234	163	34.7736	...ATGAMKCA...	-1
chr8-119090913-119091236	68	317	53.6745	...ATGANTCA...	-1
chr7-98822107-98822548	266	237	32.5855	...ATGACTCW...	1
chr10-87403504-87403986	269	275	53.6745	...ATGANTCA...	1
chr20-52796256-52797315	88	973	33.6595	...ATGAMWCA...	-1
chr3-113416347-113416718	383	50	42.3693	...ATGASTYA...	-1
chr2-67517924-67518162	91	149	53.6745	...ATGANTCA...	-1
chr4-184359697-184360049	114	240	42.7131	...ATGASWCA...	-1
chr3-100280300-100280610	179	193	53.6745	...ATGANTCA...	1
chr2-62264202-62264414	134	80	45.1787	...ATGASKCA...	-1
chr8-68718422-68718630	74	196	31.0874	...ATGARTMA...	1
chr7-22473201-22473537	178	220	44.4448	...ATGASTCM...	1
chr3-136679464-136679784	167	215	41.638	...ATGWSTCA...	-1
chr12-89764575-89764965	245	207	53.6745	...ATGANTCA...	-1
chr12-96229952-96230342	156	236	53.6745	...ATGANTCA...	-1
chr12-89619512-89620026	279	237	53.6745	...ATGANTCA...	-1
chr3-149950813-149951155	48	356	53.6745	...ATGANTCA...	1
chr21-30005319-30005824	306	201	42.3481	...ATGASYCA...	1
chr7-101526310-101526643	104	291	37.6507	...ATGACKMA...	-1
chr1-223959567-223960148	77	506	53.6745	...ATGANTCA...	1
chr5-173317685-173318103	290	130	53.6745	...ATGANTCA...	1
chr16-80060835-80061340	249	318	48.1338	...ATGASTMA...	-1
chr7-116066580-116067018	376	64	31.41	...ATGACKSA...	1
chr16-81745167-81745421	187	129	53.6745	...ATGANTCA...	-1
chr5-65106884-65107472	25	565	44.4448	...ATGASTCM...	-1
chr21-35349042-35349430	365	25	39.1778	...ATGRSTCA...	-1
chr1-162508609-162509203	258	338	32.5855	...ATGACTCW...	1
chr4-11741527-11741683	168	50	48.1338	...ATGASTMA...	1
chr2-16245074-16245285	9	264	33.4302	...ATGAMTSA...	-1
chr5-147440443-147440694	186	127	42.3481	...ATGASYCA...	1
chr2-85695823-85696173	141	211	33.2181	...ATGACTMM...	-1
chr5-125932804-125933280	153	325	33.4302	...ATGAMTSA...	1
chr9-1024149-1024359	155	117	42.1343	...ATGASTCW...	-1
chr1-208672503-208672732	152	139	42.3481	...ATGASYCA...	1
chr6-46617249-46617546	94	205	42.7131	...ATGASWCA...	1
chr10-61192348-61192537	93	158	53.6745	...ATGANTCA...	1
chr7-22617243-22617923	515	227	45.1787	...ATGASKCA...	1
chr7-46017481-46018515	780	316	41.638	...ATGWSTCA...	-1
chr15-101191354-101191574	202	20	31.41	...ATGACKSA...	-1
chr7-146452759-146452991	110	124	31.7436	...ATGAYWCA...	1
chr11-102470537-102471104	228	401	53.6745	...ATGANTCA...	1
chr9-93862327-93862718	404	49	34.4058	...ATGAYTMA...	-1
chr3-62593272-62593762	178	374	39.1778	...ATGRSTCA...	-1
chr5-21152690-21153101	143	270	53.6745	...ATGANTCA...	-1
chr5-32785782-32786323	118	485	31.0874	...ATGARTMA...	-1
chr8-38856549-38856773	137	149	30.5449	...ATGWYTCA...	-1
chr21-25417866-25418158	104	250	42.3693	...ATGASTYA...	-1
chr1-115842772-115843142	239	133	48.1338	...ATGASTMA...	-1
chr21-35349042-35349430	183	207	53.6745	...ATGANTCA...	1
chr9-72628324-72628609	284	63	53.6745	...ATGANTCA...	1
chr6-12314381-12314719	142	198	42.3481	...ATGASYCA...	1
chr1-188206762-188207215	253	262	42.7131	...ATGASWCA...	-1
chr4-40623023-40623571	456	154	32.5855	...ATGACTCW...	1
chr5-136624947-136625152	135	132	31.9574	...ATGAYYCA...	1
chr5-90354233-90354721	418	72	31.41	...ATGACKSA...	1
chr20-11247967-11248318	157	256	53.6745	...ATGANTCA...	1
chr9-93959433-93960575	373	831	34.4058	...ATGAYTMA...	1
chr5-78120382-78120591	154	117	42.3693	...ATGASTYA...	1
chr5-90677608-90678070	398	66	30.3898	...ATGACTMW...	-1
chr11-102630912-102631452	264	338	32.1479	...ATGASTCWT..	1
chr7-116083082-116083573	213	340	32.4518	...ATGMRTCA...	-1
chr11-22814136-22814410	75	201	42.7131	...ATGASWCA...	-1
chr3-159572230-159572622	424	30	30.5449	...ATGWYTCA...	-1
chr2-208123370-208123676	153	215	45.1787	...ATGASKCA...	1
chr10-1156196-1156407	80	133	45.1787	...ATGASKCA...	-1
chr11-67009078-67009287	42	169	33.3508	...ATGAYTCM...	-1
chr10-111133983-111134192	59	212	44.4448	...ATGASTCM...	1
chr1-65013350-65013571	40	183	42.3693	...ATGASTYA...	-1
chr17-64489501-64489746	87	220	35.5618	...ATGAMTCM...	1
chr20-3778715-3778969	218	98	41.638	...ATGWSTCA...	1
chr3-189111196-189111909	433	282	36.0515	...ATGAYKCA...	-1
chr21-30009086-30009692	239	429	30.9849	...ATGWCTMA...	1
chr2-11693088-11693337	139	172	30.9545	...ATGACNCA...	-1
chr5-40989719-40989926	63	146	35.4611	...ATGACTMR...	-1
chr1-209584773-209585981	923	347	30.5449	...ATGWYTCA...	-1
chr5-168343709-168344154	312	195	33.2181	...ATGACTMM...	1
chr21-42953020-42953279	179	142	42.7131	...ATGASWCA...	1
chr3-23727331-23727544	95	120	44.4448	...ATGASTCM...	1
chr7-22473201-22473537	216	182	32.1632	...ATGAMTYA...	1
chr5-37787140-37787592	151	303	41.638	...ATGWSTCA...	1
chr5-90607556-90608431	515	362	39.1778	...ATGRSTCA...	-1
chr11-101588878-101589076	177	23	42.3693	...ATGASTYA...	1
chr14-59198327-59198568	232	71	31.0874	...ATGARTMA...	-1
chr20-52796256-52797315	87	974	30.5449	...ATGWYTCA...	1
chr9-38682606-38683206	204	458	31.9574	...ATGAYYCA...	-1
chr7-121187211-121187519	4	366	32.1479	...ATGASTCWT..	1
chr4-187605889-187606283	229	167	33.6595	...ATGAMWCA...	1
chr7-107951963-107952377	237	179	31.3543	...ATGRRTCA...	1
chr17-70657582-70658251	348	383	39.1778	...ATGRSTCA...	-1
chr17-72711301-72711584	33	312	41.638	...ATGWSTCA...	1
chr4-11497945-11498400	94	363	33.2181	...ATGACTMM...	1
chr10-63810216-63810529	195	180	30.9849	...ATGWCTMA...	-1
chr3-177888389-177889088	452	249	33.6595	...ATGAMWCA...	-1
chr20-56592203-56593011	183	687	30.5449	...ATGWYTCA...	-1
chr2-12596414-12596769	33	324	41.638	...ATGWSTCA...	1
chr6-15473784-15474095	341	32	33.8016	...ATGACKCM...	1
chr8-94867140-94867348	26	184	36.0515	...ATGAYKCA...	1
chr1-161699886-161700286	328	134	53.6745	...ATGANTCA...	1
chr7-51191348-51191846	109	451	30.9849	...ATGWCTMA...	1
chr5-83658027-83658296	196	135	53.6745	...ATGANTCA...	-1
chr4-64416319-64416524	46	221	30.5449	...ATGWYTCA...	1
chr22-32416014-32416502	136	354	42.7131	...ATGASWCA...	1
chr17-67799838-67800054	129	149	31.41	...ATGACKSA...	-1
chr6-113816894-113817129	81	156	33.4032	...ATGWMTCA...	1
chr8-8168034-8168630	379	219	53.6745	...ATGANTCA...	-1
chr8-89116450-89116625	91	86	42.7131	...ATGASWCA...	-1
chr20-57204873-57205916	502	603	33.2181	...ATGACTMM...	-1
chr5-95615551-95616395	478	428	53.6745	...ATGANTCA...	-1
chr1-44238930-44239154	47	179	42.3693	...ATGASTYA...	-1
chr11-8928261-8928610	123	228	33.3508	...ATGAYTCM...	1
chr11-86303978-86304254	175	103	53.6745	...ATGANTCA...	-1
chr5-77995509-77996180	316	417	53.6745	...ATGANTCA...	1
chr3-149104917-149105216	28	273	53.6745	...ATGANTCA...	-1
chr14-59198327-59198568	70	233	42.3693	...ATGASTYA...	-1
chr12-76337787-76338409	347	337	53.6745	...ATGANTCA...	1
chr5-32785782-32786323	125	478	42.3693	...ATGASTYA...	-1
chrX-37504246-37504409	51	114	41.638	...ATGWSTCA...	-1
chr12-17333076-17333376	66	296	33.2181	...ATGACTMM...	-1
chr5-37787140-37787592	156	298	31.41	...ATGACKSA...	-1
chr10-84573324-84573728	388	18	32.5234	...ATGAMTCW...	-1
chr3-142494921-142495123	47	217	32.5234	...ATGAMTCW...	-1
chr11-8928261-8928610	75	276	33.4302	...ATGAMTSA...	1
chr9-4598770-4599070	15	347	33.2181	...ATGACTMM...	1
chr3-30323813-30324139	129	199	41.638	...ATGWSTCA...	-1
chr7-7758773-7759329	358	200	36.0515	...ATGAYKCA...	1
chr5-66125535-66126020	508	39	32.1632	...ATGAMTYA...	-1
chr8-42428955-42429378	28	457	33.1561	...ATGMSTCAT..	1
chr5-142756674-142757167	52	443	34.7736	...ATGAMKCA...	1
chr12-33073470-33073798	67	323	33.2181	...ATGACTMM...	1
chr5-52658373-52658787	112	304	42.3693	...ATGASTYA...	1
chr17-43306117-43306667	366	246	42.7131	...ATGASWCA...	1
chr5-131409875-131410146	213	60	42.7131	...ATGASWCA...	1
chr5-60600339-60601098	358	403	32.4518	...ATGMRTCA...	-1
chr13-53931052-53931257	100	107	34.7736	...ATGAMKCA...	-1
chr16-22037827-22038081	272	44	34.4058	...ATGAYTMA...	1
chr20-52403418-52404029	382	291	42.3481	...ATGASYCA...	-1
chr4-135699049-135699250	80	123	53.6745	...ATGANTCA...	-1
chr9-100880629-100880850	56	167	39.1778	...ATGRSTCA...	1
chr11-28723787-28724266	297	184	53.6745	...ATGANTCA...	-1
chr20-11247967-11248318	193	220	53.6745	...ATGANTCA...	-1
chr12-76078421-76078658	158	81	30.5449	...ATGWYTCA...	1
chr14-68993228-68993508	167	175	53.6745	...ATGANTCA...	-1
chr15-53888001-53888264	62	263	32.3533	...ATGACTYA...	1
chr17-53114265-53114486	54	169	32.4518	...ATGMRTCA...	-1
chr13-106577780-106578103	144	241	53.6745	...ATGANTCA...	-1
chr1-198904419-198904999	184	398	45.1787	...ATGASKCA...	1
chr7-127816757-127817145	214	236	53.6745	...ATGANTCA...	1
chr7-47330943-47331800	713	206	44.4448	...ATGASTCM...	1
chr13-83291377-83291586	130	81	37.6507	...ATGACKMA...	-1
chr11-101328045-101328228	3	242	31.0874	...ATGARTMA...	-1
chr16-68989390-68989559	8	223	39.8482	...ATGASTSA...	-1
chr20-52352207-52353059	782	132	34.7736	...ATGAMKCA...	-1
chr12-120378740-120379075	147	250	53.6745	...ATGANTCA...	1
chr7-93621613-93622248	267	430	33.4302	...ATGAMTSA...	1
chr18-42746688-42746941	4	251	34.7736	...ATGAMKCA...	1
chr20-44407668-44408104	181	257	33.4302	...ATGAMTSA...	-1
chr5-42984399-42984963	4	562	48.1338	...ATGASTMA...	-1
chr17-37938199-37938841	69	575	42.3481	...ATGASYCA...	-1
chr6-2876904-2877185	117	166	41.638	...ATGWSTCA...	-1
chr9-131674489-131675083	393	203	33.2181	...ATGACTMM...	1
chr17-56736313-56737063	464	348	42.7131	...ATGASWCA...	1
chr1-178708383-178708926	216	389	33.6595	...ATGAMWCA...	-1
chr6-149175051-149175253	60	144	36.0515	...ATGAYKCA...	-1
chr1-209584773-209585981	106	1164	33.2181	...ATGACTMM...	1
chr6-1598250-1598586	76	262	32.5725	...ATGWCKCA...	-1
chr7-30246043-30246662	206	415	53.6745	...ATGANTCA...	1
chr2-118881026-118881332	239	129	33.2181	...ATGACTMM...	-1
chr14-92571219-92571426	128	81	39.4103	...ATGASTCRT..	-1
chr3-194840130-194840637	63	506	39.8482	...ATGASTSA...	1
chr7-134976803-134977177	122	314	32.4518	...ATGMRTCA...	1
chr2-85695823-85696173	45	307	41.638	...ATGWSTCA...	-1
chr9-76302146-76302345	185	76	30.9849	...ATGWCTMA...	1
chr16-69233285-69233597	252	122	53.6745	...ATGANTCA...	1
chr21-36589742-36590207	28	499	33.2181	...ATGACTMM...	1
chr14-100864477-100864726	265	46	30.5449	...ATGWYTCA...	1
chr5-116597765-116598136	80	353	33.4302	...ATGAMTSA...	-1
chr2-55652537-55652895	210	150	53.6745	...ATGANTCA...	-1
chr2-237906924-237907210	116	172	33.2181	...ATGACTMM...	-1
chr7-92262675-92263064	105	346	53.6745	...ATGANTCA...	1
chr1-241695177-241695563	90	298	31.9574	...ATGAYYCA...	1
chr21-36589742-36590207	131	396	32.4518	...ATGMRTCA...	1
chr1-201235674-201236265	405	188	45.1787	...ATGASKCA...	-1
chr7-107951963-107952377	194	222	33.0593	...ATGMMTCA...	-1
chr12-76078421-76078658	159	80	33.6595	...ATGAMWCA...	-1
chr6-124547501-124547700	148	53	53.6745	...ATGANTCA...	1
chr5-92525274-92525853	540	41	31.41	...ATGACKSA...	-1
chr11-82796434-82796642	15	195	33.6595	...ATGAMWCA...	-1
chr20-52481731-52483276	35	1512	31.41	...ATGACKSA...	-1
chr8-93935339-93935709	313	59	41.638	...ATGWSTCA...	1
chr5-74918371-74918960	220	371	41.638	...ATGWSTCA...	-1
chr1-152365349-152365855	522	46	31.7436	...ATGAYWCA...	-1
chr4-29765447-29765618	2	171	42.3693	...ATGASTYA...	1
chr3-23781961-23782424	91	434	34.7736	...ATGAMKCA...	-1
chr6-7259142-7259346	10	196	48.1338	...ATGASTMA...	-1
chr11-106239542-106240004	205	319	53.6745	...ATGANTCA...	1
chr2-28806920-28807143	61	164	39.9723	...ATGASTMAT..	-1
chr10-103032055-103032272	152	67	53.6745	...ATGANTCA...	1
chr5-93769022-93769811	634	217	42.7131	...ATGASWCA...	1
chr2-12805645-12805906	246	77	32.8603	...ATGAMYCA...	1
chr3-84157746-84158176	330	162	33.2181	...ATGACTMM...	1
chr10-38299195-38299447	124	130	32.6572	...ATGACWCR...	1
chr15-60700421-60701038	527	152	33.2181	...ATGACTMM...	-1
chr13-51252728-51253167	72	429	42.7131	...ATGASWCA...	-1
chr7-46017481-46018515	114	982	31.9574	...ATGAYYCA...	-1
chr14-37039169-37039373	192	74	34.4058	...ATGAYTMA...	1
chr20-56916903-56917968	619	508	53.6745	...ATGANTCA...	-1
chr3-147405169-147405343	109	67	42.7131	...ATGASWCA...	-1
chr9-1024149-1024359	154	118	44.9452	...ATGMSTCA...	1
chr15-50733907-50734116	190	81	31.41	...ATGACKSA...	1
chr8-103921922-103922186	95	231	31.3543	...ATGRRTCA...	-1
chr15-39534572-39534844	71	203	53.6745	...ATGANTCA...	-1
chr14-68993228-68993508	65	277	39.8482	...ATGASTSA...	1
chr10-27797745-27797929	67	179	31.0874	...ATGARTMA...	-1
chr21-35349042-35349430	69	321	33.4302	...ATGAMTSA...	1
chr6-160015629-160015967	235	165	53.6745	...ATGANTCA...	1
chr1-160807688-160808008	186	196	44.4448	...ATGASTCM...	-1
chr1-159061700-159062326	465	223	31.0874	...ATGARTMA...	1
chr17-64489501-64489746	146	161	32.8603	...ATGAMYCA...	-1
chr3-134046465-134046856	145	248	53.6745	...ATGANTCA...	-1
chr9-111342122-111342831	152	619	34.7736	...ATGAMKCA...	-1
chr12-6454705-6455108	103	302	53.6745	...ATGANTCA...	1
chr14-46199187-46199457	216	116	33.4302	...ATGAMTSA...	1
chr16-69564585-69564927	164	180	53.6745	...ATGANTCA...	1
chr13-104926050-104926251	22	241	41.638	...ATGWSTCA...	-1
chr1-200348461-200349120	163	498	41.638	...ATGWSTCA...	1
chr17-41743033-41743341	185	185	39.1778	...ATGRSTCA...	-1
chr7-140225507-140225784	139	140	44.4448	...ATGASTCM...	-1
chr3-105689452-105689717	200	67	31.0874	...ATGARTMA...	-1
chr1-218832182-218832648	246	282	53.6745	...ATGANTCA...	1
chr10-87403504-87403986	517	27	42.3693	...ATGASTYA...	-1
chr5-115852181-115852409	66	164	53.6745	...ATGANTCA...	-1
chr2-70475954-70476555	321	342	31.0874	...ATGARTMA...	-1
chr10-124889184-124889510	138	250	42.3481	...ATGASYCA...	-1
chr11-106113448-106113632	135	111	48.1338	...ATGASTMA...	-1
chr4-148220569-148220782	57	158	48.1338	...ATGASTMA...	-1
chr5-54450829-54451078	119	192	33.4302	...ATGAMTSA...	1
chr13-34610067-34610348	129	154	53.6745	...ATGANTCA...	-1
chr5-76086407-76086831	334	152	35.5618	...ATGAMTCM...	1
chr1-82015369-82015527	132	28	39.8482	...ATGASTSA...	1
chr9-110267303-110267664	45	378	34.7736	...ATGAMKCA...	1
chr3-45241339-45241718	413	28	53.6745	...ATGANTCA...	-1
chr21-40183219-40183562	143	202	33.4302	...ATGAMTSA...	-1
chr14-37586319-37586570	44	269	53.6745	...ATGANTCA...	1
chr3-172340521-172340989	374	156	53.6745	...ATGANTCA...	-1
chr10-87403504-87403986	270	274	53.6745	...ATGANTCA...	-1
chr6-154560615-154560885	36	296	31.3543	...ATGRRTCA...	-1
chr17-50612212-50612436	35	191	33.4302	...ATGAMTSA...	1
chr3-159572230-159572622	423	31	33.6595	...ATGAMWCA...	1
chr20-22776298-22776874	419	159	53.6745	...ATGANTCA...	-1
chr7-56131459-56132058	55	546	32.3246	...ATGACKCW...	-1
chr5-93261054-93261393	48	293	53.6745	...ATGANTCA...	-1
chr3-197121498-197121743	80	227	53.6745	...ATGANTCA...	1
chr4-154598278-154598488	143	69	42.7131	...ATGASWCA...	-1
chr16-84652399-84652628	112	119	34.7736	...ATGAMKCA...	1
chr9-114774476-114775368	861	33	33.6595	...ATGAMWCA...	1
chr5-133000086-133000256	179	53	33.4302	...ATGAMTSA...	1
chr17-77022832-77023344	192	322	53.6745	...ATGANTCA...	-1
chr6-147402254-147402580	248	140	33.2181	...ATGACTMM...	-1
chr20-43026829-43027229	298	104	30.9545	...ATGACNCA...	-1
chr11-130741591-130741990	132	269	53.6745	...ATGANTCA...	1
chr1-221983949-221984429	28	514	33.2181	...ATGACTMM...	-1
chr1-189588808-189589368	570	52	33.4032	...ATGWMTCA...	-1
chr20-58829944-58830350	304	164	39.1778	...ATGRSTCA...	1
chr5-14035385-14036432	871	238	32.1479	...ATGASTCWT..	1
chr12-50618261-50618512	47	266	53.6745	...ATGANTCA...	-1
chr2-62805159-62805517	149	211	34.4058	...ATGAYTMA...	-1
chr1-218832182-218832648	323	205	35.4611	...ATGACTMR...	1
chr16-58163308-58163676	3	427	35.5618	...ATGAMTCM...	1
chr5-114867135-114867626	81	472	53.6745	...ATGANTCA...	1
chr17-31594231-31594716	182	365	31.7436	...ATGAYWCA...	1
chr8-128490669-128490916	11	298	33.4302	...ATGAMTSA...	-1
chr9-76302146-76302345	45	216	41.638	...ATGWSTCA...	-1
chr16-80604061-80604261	112	150	33.3508	...ATGAYTCM...	1
chr11-79130077-79130433	77	281	39.1778	...ATGRSTCA...	-1
chr2-67517924-67518162	90	150	53.6745	...ATGANTCA...	1
chr2-65663609-65664004	63	334	36.0515	...ATGAYKCA...	1
chr2-197158847-197159335	167	383	53.6745	...ATGANTCA...	-1
chr6-12432243-12432448	92	175	31.0874	...ATGARTMA...	-1
chr1-177896327-177896775	361	89	42.7131	...ATGASWCA...	1
chr9-93959433-93960575	249	955	32.6572	...ATGACWCR...	-1
chr14-69144171-69144553	210	174	33.0593	...ATGMMTCA...	-1
chr1-191467415-191467795	389	53	32.1479	...ATGASTCWT..	1
chr2-16669217-16669435	259	21	33.4302	...ATGAMTSA...	-1
chr12-133757850-133758088	207	33	30.9545	...ATGACNCA...	1
chr11-108775632-108775786	59	157	33.4302	...ATGAMTSA...	1
chr12-33959969-33960163	85	171	34.4058	...ATGAYTMA...	-1
chr4-182717348-182717555	25	244	33.4302	...ATGAMTSA...	-1
chr6-112430783-112431090	137	232	53.6745	...ATGANTCA...	-1
chr1-218599583-218599934	4	349	41.638	...ATGWSTCA...	1
chr5-90609948-90610578	407	225	42.7131	...ATGASWCA...	1
chr10-105877381-105877887	84	484	34.4058	...ATGAYTMA...	1
chr15-62339732-62339917	143	104	33.4302	...ATGAMTSA...	-1
chr7-17639703-17640360	333	326	53.6745	...ATGANTCA...	-1
chr12-133757850-133758088	222	18	32.5725	...ATGWCKCA...	-1
chr6-147523634-147524185	524	89	42.3481	...ATGASYCA...	-1
chr16-53778459-53778969	290	222	32.5234	...ATGAMTCW...	1
chr20-50620813-50621147	350	46	45.1787	...ATGASKCA...	1
chr11-92818312-92818648	10	328	41.638	...ATGWSTCA...	-1
chr20-43205179-43205901	490	294	33.2181	...ATGACTMM...	-1
chr13-34610067-34610348	154	129	31.0341	...ATGACWCAY..	-1
chr14-75038569-75038813	141	165	53.6745	...ATGANTCA...	1
chr15-73856671-73857152	176	367	53.6745	...ATGANTCA...	-1
chr5-72617746-72618202	378	80	35.5618	...ATGAMTCM...	1
chr9-111235400-111235753	269	86	38.0222	...ATGAYTCR...	-1
chr10-57596319-57596518	39	222	30.3898	...ATGACTMW...	1
chr17-74868444-74869059	244	433	30.9545	...ATGACNCA...	-1
chr15-96839661-96839828	109	60	37.6507	...ATGACKMA...	1
chr17-39931441-39932109	6	724	30.9849	...ATGWCTMA...	1
chr3-39680778-39681108	70	322	31.0874	...ATGARTMA...	1
chr6-147235951-147236284	188	147	32.8603	...ATGAMYCA...	1
chr2-110316099-110316402	138	227	53.6745	...ATGANTCA...	1
chr12-15976225-15976766	213	390	39.8482	...ATGASTSA...	-1
chr5-14264746-14265073	29	300	32.4518	...ATGMRTCA...	1
chr7-116151600-116152362	554	210	53.6745	...ATGANTCA...	1
chr4-5039821-5040279	101	419	33.4302	...ATGAMTSA...	-1
chr4-165494210-165494678	209	261	42.7131	...ATGASWCA...	-1
chr1-222002726-222003392	356	372	53.6745	...ATGANTCA...	1
chr9-89398723-89399011	196	94	32.37	...ATGACKYA...	-1
chr11-101588878-101589076	155	45	33.2181	...ATGACTMM...	-1
chr5-100002957-100003464	62	447	33.6595	...ATGAMWCA...	1
chr1-160965887-160966235	286	64	53.6745	...ATGANTCA...	1
chr7-3284040-3284375	155	182	33.2181	...ATGACTMM...	1
chr1-194504650-194504868	160	120	35.617	...ATGARTCR...	-1
chr11-125656994-125657176	53	191	30.9849	...ATGWCTMA...	1
chr5-52327666-52328006	23	319	36.0515	...ATGAYKCA...	1
chr7-123725208-123725560	239	115	41.638	...ATGWSTCA...	-1
chr4-114936554-114936977	233	252	53.6745	...ATGANTCA...	-1
chr14-81867102-81867757	423	234	32.5855	...ATGACTCW...	-1
chr4-177736675-177736998	267	58	39.1778	...ATGRSTCA...	-1
chr3-183642586-183643066	366	176	53.6745	...ATGANTCA...	1
chr12-27647872-27648083	113	100	30.9849	...ATGWCTMA...	-1
chr6-7698308-7698632	129	257	31.3543	...ATGRRTCA...	1
chr6-54879604-54879825	73	210	53.6745	...ATGANTCA...	1
chr7-2797243-2797907	435	291	53.6745	...ATGANTCA...	1
chr19-7456136-7456691	74	483	53.6745	...ATGANTCA...	-1
chr4-83151438-83151911	346	129	53.6745	...ATGANTCA...	1
chr1-221785775-221786103	209	121	53.6745	...ATGANTCA...	1
chr10-100220878-100221254	209	169	31.41	...ATGACKSA...	1
chr1-109757958-109758220	138	186	31.0874	...ATGARTMA...	-1
chr12-49716088-49716368	26	256	32.1479	...ATGASTCWT..	1
chr7-31533074-31533797	324	461	33.0593	...ATGMMTCA...	-1
chr10-115934126-115934502	197	241	53.6745	...ATGANTCA...	1
chr2-219154769-219155044	102	175	33.4302	...ATGAMTSA...	1
chr2-135757944-135758148	191	75	33.4302	...ATGAMTSA...	-1
chr1-156099794-156100252	381	139	53.6745	...ATGANTCA...	-1
chr4-165125616-165125940	77	249	41.638	...ATGWSTCA...	1
chr2-206793682-206793880	76	184	42.3693	...ATGASTYA...	1
chr4-184659258-184659595	187	212	33.2181	...ATGACTMM...	-1
chr1-177896327-177896775	362	88	41.638	...ATGWSTCA...	-1
chr9-71795529-71795880	302	51	53.6745	...ATGANTCA...	-1
chr15-96342949-96343459	284	228	42.7131	...ATGASWCA...	-1
chr15-60700421-60701038	252	427	32.4518	...ATGMRTCA...	1
chr20-55498859-55499117	83	177	31.0874	...ATGARTMA...	1
chr20-6571542-6572219	604	135	38.0222	...ATGAYTCR...	1
chr3-5102917-5103109	142	112	45.1787	...ATGASKCA...	1
chr2-36705417-36705602	124	63	33.2181	...ATGACTMM...	-1
chr4-187605889-187606283	230	166	30.5449	...ATGWYTCA...	-1
chr3-194840130-194840637	117	452	31.3543	...ATGRRTCA...	1
chr1-201264979-201265338	98	263	31.41	...ATGACKSA...	-1
chr2-197157056-197157517	246	217	33.6595	...ATGAMWCA...	-1
chr12-89764575-89764965	244	208	53.6745	...ATGANTCA...	1
chr14-26347922-26348153	166	127	53.6745	...ATGANTCA...	1
chr5-108763220-108763526	301	67	53.6745	...ATGANTCA...	1
chr3-159572230-159572622	363	91	33.6595	...ATGAMWCA...	1
chr5-10595988-10596490	223	281	42.3693	...ATGASTYA...	1
chr11-13229750-13230049	130	171	53.6745	...ATGANTCA...	1
chr8-120063756-120063990	75	161	33.4302	...ATGAMTSA...	1
chr2-37903425-37903839	153	263	53.6745	...ATGANTCA...	-1
chr21-30630994-30631794	152	710	53.6745	...ATGANTCA...	1
chr7-7221440-7222112	255	479	42.3481	...ATGASYCA...	1
chr2-102717218-102717721	98	407	32.1479	...ATGASTCWT..	-1
chr20-50620813-50621147	17	379	32.5234	...ATGAMTCW...	-1
chr8-86847699-86848630	683	250	53.6745	...ATGANTCA...	1
chr1-188206762-188207215	201	314	42.3693	...ATGASTYA...	-1
chr7-33913920-33914379	93	368	53.6745	...ATGANTCA...	-1
chr11-131934782-131935186	240	226	33.3508	...ATGAYTCM...	-1
chr5-75997113-75997558	220	287	32.1632	...ATGAMTYA...	1
chr17-57914529-57915438	677	294	42.3693	...ATGASTYA...	-1
chr1-76023153-76023315	42	122	42.7131	...ATGASWCA...	-1
chr9-93822809-93823102	233	62	33.6595	...ATGAMWCA...	1
chr9-107769275-107769798	399	126	31.0874	...ATGARTMA...	1
chr12-28135061-28135871	657	155	53.6745	...ATGANTCA...	1
chr17-29394759-29395302	242	363	53.6745	...ATGANTCA...	1
chr1-241695177-241695563	186	202	34.4058	...ATGAYTMA...	-1
chr12-53822080-53822296	97	121	53.6745	...ATGANTCA...	-1
chr5-83658027-83658296	50	281	53.6745	...ATGANTCA...	1
chr6-110286188-110286562	188	248	33.2181	...ATGACTMM...	1
chr9-118024698-118025229	382	151	31.9574	...ATGAYYCA...	-1
chr8-6586920-6587205	135	152	31.7436	...ATGAYWCA...	-1
chr11-113731994-113732279	112	235	36.0515	...ATGAYKCA...	1
chr10-77054705-77054854	71	140	32.3246	...ATGACKCW...	1
chr1-159061700-159062326	335	353	53.6745	...ATGANTCA...	1
chr5-90677608-90678070	1	463	42.3693	...ATGASTYA...	-1
chr11-76534674-76535022	166	184	53.6745	...ATGANTCA...	1
chr5-142756674-142757167	183	312	53.6745	...ATGANTCA...	1
chr15-33534470-33535033	342	223	33.0593	...ATGMMTCA...	1
chr15-39063007-39063181	110	66	32.1632	...ATGAMTYA...	-1
chr20-32700277-32700882	101	566	53.6745	...ATGANTCA...	-1
chr3-39033856-39034103	189	120	53.6745	...ATGANTCA...	1
chr4-83151438-83151911	356	119	36.0302	...ATGAMTMA...	1
chr1-217076098-217076828	487	245	33.2181	...ATGACTMM...	1
chr2-110087072-110087303	72	161	42.3481	...ATGASYCA...	-1
chr18-70785315-70785676	230	193	41.638	...ATGWSTCA...	-1
chr8-89116450-89116625	123	54	30.5449	...ATGWYTCA...	1
chr1-242082121-242082328	228	41	45.1787	...ATGASKCA...	1
chr8-53379357-53379690	254	81	33.6595	...ATGAMWCA...	-1
chr5-106717048-106717420	172	262	39.8482	...ATGASTSA...	-1
chr2-228661390-228661576	75	173	42.1343	...ATGASTCW...	-1
chr1-244436143-244436414	39	234	31.0874	...ATGARTMA...	1
chr17-57914529-57915438	665	306	42.7131	...ATGASWCA...	1
chr1-227558184-227558500	216	162	36.0515	...ATGAYKCA...	-1
chr12-92809368-92809598	179	53	53.6745	...ATGANTCA...	1
chr1-209415073-209415312	28	213	42.1343	...ATGASTCW...	-1
chr16-77619560-77619796	27	211	39.8482	...ATGASTSA...	1
chr1-165822895-165823188	14	281	39.1778	...ATGRSTCA...	-1
chr7-157357582-157358267	498	249	38.5681	..GRTGACTCAYTT	-1
chr1-12609641-12610089	299	151	53.6745	...ATGANTCA...	-1
chr11-86454806-86455067	134	189	33.4302	...ATGAMTSA...	-1
chr5-32060038-32060369	217	116	34.4058	...ATGAYTMA...	-1
chr13-45818202-45818367	19	148	42.3693	...ATGASTYA...	1
chr1-43759701-43759950	164	147	36.0515	...ATGAYKCA...	-1
chr5-125932804-125933280	298	180	31.0874	...ATGARTMA...	1
chr4-112889785-112889939	66	150	53.6745	...ATGANTCA...	1
chr9-8863996-8864388	414	40	53.6745	...ATGANTCA...	1
chr1-192522530-192522700	57	115	45.1787	...ATGASKCA...	1
chr17-57914529-57915438	558	413	30.9545	...ATGACNCA...	1
chr4-141293616-141293848	214	20	41.638	...ATGWSTCA...	1
chr14-26356641-26356797	61	157	53.6745	...ATGANTCA...	-1
chr2-158657467-158657678	44	229	33.3508	...ATGAYTCM...	-1
chr1-236080571-236081095	218	368	42.3481	...ATGASYCA...	-1
chr5-62004755-62004997	89	215	31.41	...ATGACKSA...	-1
chr7-141804403-141805027	310	316	34.4058	...ATGAYTMA...	1
chr5-131343356-131343847	470	23	33.0593	...ATGMMTCA...	-1
chr1-234767160-234768137	158	821	32.1479	...ATGASTCWT..	-1
chr17-29394759-29395302	14	591	33.2181	...ATGACTMM...	1
chr8-52170580-52170783	38	167	42.7131	...ATGASWCA...	-1
chr2-14775712-14775945	183	52	30.3898	...ATGACTMW...	-1
chr5-101915343-101915606	161	164	31.0874	...ATGARTMA...	1
chr3-149531826-149532093	155	174	32.4518	...ATGMRTCA...	-1
chr1-76023153-76023315	41	123	41.638	...ATGWSTCA...	1
chr18-74399293-74399546	145	170	53.6745	...ATGANTCA...	1
chr18-43373285-43373551	259	69	32.6572	...ATGACWCR...	-1
chr3-35974730-35974930	49	153	53.6745	...ATGANTCA...	-1
chr2-45400851-45401240	58	333	39.1778	...ATGRSTCA...	1
chr19-35809920-35810252	13	321	42.7131	...ATGASWCA...	1
chr7-51191348-51191846	133	427	53.6745	...ATGANTCA...	-1
chr14-86032234-86032548	206	170	42.7131	...ATGASWCA...	1
chr17-43306117-43306667	421	191	32.37	...ATGACKYA...	1
chr22-16849980-16850349	269	102	33.3508	...ATGAYTCM...	-1
chr1-179110744-179111167	266	219	53.6745	...ATGANTCA...	-1
chr16-1772317-1772565	24	286	53.6745	...ATGANTCA...	1
chr1-87617757-87618105	334	16	53.6745	...ATGANTCA...	1
chr7-43687053-43688042	948	43	42.7131	...ATGASWCA...	1
chr14-86032234-86032548	274	102	53.6745	...ATGANTCA...	-1
chr5-141742477-141742713	18	220	53.6745	...ATGANTCA...	1
chr10-115841795-115842003	51	159	53.6745	...ATGANTCA...	1
chr5-159339521-159340432	392	581	33.4302	...ATGAMTSA...	-1
chr3-180126632-180126928	275	23	31.0874	...ATGARTMA...	-1
chr6-89745686-89745922	193	45	33.6595	...ATGAMWCA...	-1
chr1-189588808-189589368	193	429	53.6745	...ATGANTCA...	1
chr9-111313429-111314486	342	717	41.638	...ATGWSTCA...	-1
chr11-23924625-23924876	99	214	37.6507	...ATGACKMA...	-1
chr1-236073780-236074360	153	429	33.2181	...ATGACTMM...	1
chr15-45933551-45933978	57	432	53.6745	...ATGANTCA...	-1
chr21-45602602-45602788	227	21	32.1632	...ATGAMTYA...	-1
chr2-19435066-19435364	158	142	32.5234	...ATGAMTCW...	1
chr21-30630994-30631794	402	460	42.3481	...ATGASYCA...	1
chr6-138049941-138050455	404	172	31.41	...ATGACKSA...	-1
chr5-142339471-142340215	110	696	30.3898	...ATGACTMW...	1
chr12-64554307-64554550	204	101	42.3481	...ATGASYCA...	-1
chr4-123819337-123819846	402	109	41.638	...ATGWSTCA...	1
chr18-70674859-70675075	66	212	42.3693	...ATGASTYA...	-1
chr9-21576306-21576947	137	566	42.7131	...ATGASWCA...	1
chr12-13254134-13254652	61	519	48.1338	...ATGASTMA...	1
chr5-172358198-172358609	129	284	53.6745	...ATGANTCA...	-1
chr17-75121327-75121794	113	416	36.0515	...ATGAYKCA...	1
chr3-132312927-132313152	69	158	33.0593	...ATGMMTCA...	1
chr14-62004150-62004788	176	464	53.6745	...ATGANTCA...	-1
chr7-115858105-115858619	138	438	39.8482	...ATGASTSA...	1
chr19-50083647-50084063	379	39	30.4181	...ATGMCTCR...	-1
chr20-43205179-43205901	163	621	44.4448	...ATGASTCM...	1
chr8-6758641-6758974	134	261	42.7131	...ATGASWCA...	-1
chr3-101584302-101584531	178	53	34.4058	...ATGAYTMA...	1
chr11-110228159-110228585	180	248	53.6745	...ATGANTCA...	-1
chr18-61078099-61078324	144	83	53.6745	...ATGANTCA...	-1
chr11-129509030-129509376	297	51	31.41	...ATGACKSA...	1
chr5-77995509-77996180	351	382	41.638	...ATGWSTCA...	-1
chr12-120669022-120669562	215	387	53.6745	...ATGANTCA...	-1
chr10-16933872-16934285	337	78	33.2181	...ATGACTMM...	-1
chr5-14264746-14265073	287	42	48.1338	...ATGASTMA...	1
chr3-149950813-149951155	3	401	39.8482	...ATGASTSA...	1
chr5-74616546-74617317	459	374	53.6745	...ATGANTCA...	-1
chr1-221785775-221786103	210	120	53.6745	...ATGANTCA...	-1
chr4-162683981-162684317	10	328	32.5234	...ATGAMTCW...	1
chr7-14231568-14232146	76	504	53.6745	...ATGANTCA...	-1
chr12-81399484-81399695	127	146	34.7736	...ATGAMKCA...	-1
chr10-1117096-1117278	92	152	39.1778	...ATGRSTCA...	1
chr20-43965675-43966812	884	255	38.0222	...ATGAYTCR...	1
chr2-236180386-236180717	1	332	34.4058	...ATGAYTMA...	-1
chr5-172358198-172358609	145	268	33.4302	...ATGAMTSA...	-1
chr4-75412765-75413020	141	176	53.6745	...ATGANTCA...	-1
chr2-12805645-12805906	306	17	32.8603	...ATGAMYCA...	1
chr16-20905675-20905956	80	203	31.41	...ATGACKSA...	-1
chr17-47178380-47179044	655	71	33.4302	...ATGAMTSA...	1
chr6-166970263-166970569	278	90	53.6745	...ATGANTCA...	-1
chr10-23634887-23635202	70	247	53.6745	...ATGANTCA...	-1
chr12-32258681-32258867	24	224	39.9723	...ATGASTMAT..	1
chr21-34806959-34807640	346	337	30.5449	...ATGWYTCA...	1
chr17-53114265-53114486	75	148	30.5449	...ATGWYTCA...	1
chr1-223959567-223960148	78	505	53.6745	...ATGANTCA...	-1
chr12-15950494-15950978	478	68	41.638	...ATGWSTCA...	1
chr17-43371367-43371757	213	239	39.1778	...ATGRSTCA...	1
chr14-71788496-71789176	116	566	39.1778	...ATGRSTCA...	1
chr6-54879604-54879825	106	177	31.0874	...ATGARTMA...	1
chr2-19482757-19482965	18	192	33.6595	...ATGAMWCA...	-1
chr20-45903110-45904008	293	607	53.6745	...ATGANTCA...	1
chr7-157357582-157358267	497	250	53.6745	...ATGANTCA...	1
chr12-60546603-60547035	79	415	53.6745	...ATGANTCA...	-1
chr6-117489322-117489570	90	220	42.1343	...ATGASTCW...	-1
chr10-43170983-43171160	68	111	44.4448	...ATGASTCM...	1
chr6-1535614-1535994	98	344	41.638	...ATGWSTCA...	1
chr10-4450183-4450493	9	363	53.6745	...ATGANTCA...	1
chr5-124429603-124430012	144	267	33.0593	...ATGMMTCA...	1
chr11-102630912-102631452	208	394	53.6745	...ATGANTCA...	1
chr3-146495954-146496167	232	43	39.8482	...ATGASTSA...	-1
chr19-15455725-15455959	73	163	32.1632	...ATGAMTYA...	-1
chr1-151284208-151284582	57	379	34.7736	...ATGAMKCA...	1
chr5-116102096-116102546	339	113	39.9723	...ATGASTMAT..	-1
chr5-154209227-154209763	22	516	53.6745	...ATGANTCA...	-1
chr13-74003913-74004302	131	260	53.6745	...ATGANTCA...	1
chr1-8878489-8878785	257	41	53.6745	...ATGANTCA...	-1
chr14-54608115-54608237	153	31	35.5618	...ATGAMTCM...	1
chr10-25744677-25744809	27	107	33.6595	...ATGAMWCA...	1
chr7-55028705-55029320	507	170	53.6745	...ATGANTCA...	-1
chr3-161814923-161815117	90	166	34.4058	...ATGAYTMA...	-1
chr6-41934737-41935575	172	668	53.6745	...ATGANTCA...	-1
chr16-67217615-67217874	240	81	32.37	...ATGACKYA...	1
chr13-75940159-75940407	8	302	32.5855	...ATGACTCW...	1
chr10-111133983-111134192	251	20	53.6745	...ATGANTCA...	-1
chr2-120156294-120156495	138	65	53.6745	...ATGANTCA...	1
chr5-73928726-73929146	123	359	30.5449	...ATGWYTCA...	-1
chr1-201264979-201265338	242	119	53.6745	...ATGANTCA...	1
chr10-25781987-25782371	95	291	53.6745	...ATGANTCA...	-1
chr11-105807049-105807334	260	27	35.4611	...ATGACTMR...	1
chr6-151384557-151384825	32	238	34.4058	...ATGAYTMA...	1
chr20-39122052-39122710	342	318	33.2181	...ATGACTMM...	-1
chr8-122176388-122176836	329	181	33.3508	...ATGAYTCM...	-1
chr6-130838632-130839019	289	100	53.6745	...ATGANTCA...	-1
chr1-222002726-222003392	630	98	33.2181	...ATGACTMM...	1
chr7-93621613-93622248	139	558	42.3693	...ATGASTYA...	-1
chr1-167758527-167759128	531	132	41.638	...ATGWSTCA...	-1
chr2-227050487-227050871	205	181	32.37	...ATGACKYA...	-1
chr2-191395362-191395649	147	142	31.0874	...ATGARTMA...	-1
chr3-18700111-18700311	52	210	53.6745	...ATGANTCA...	1
chr12-13034378-13034986	291	379	39.4103	...ATGASTCRT..	1
chr17-56736313-56737063	465	347	41.638	...ATGWSTCA...	-1
chr5-77995509-77996180	295	438	35.617	...ATGARTCR...	1
chr17-53114265-53114486	53	170	36.0515	...ATGAYKCA...	1
chr2-166689781-166690000	16	265	32.5234	...ATGAMTCW...	-1
chr18-24067036-24067240	113	153	32.1632	...ATGAMTYA...	1
chr5-55385256-55385679	255	230	31.41	...ATGACKSA...	1
chr4-5039821-5040279	231	289	32.8603	...ATGAMYCA...	1
chr13-34610067-34610348	143	140	42.7131	...ATGASWCA...	-1
chr8-101774037-101774335	205	95	33.2181	...ATGACTMM...	1
chr13-77510810-77511039	64	167	33.6595	...ATGAMWCA...	1
chr11-19395845-19396265	327	155	42.3693	...ATGASTYA...	1
chr20-52486267-52486940	361	374	33.4302	...ATGAMTSA...	1
chr11-130450211-130450600	306	145	53.6745	...ATGANTCA...	1
chr9-14238358-14239078	345	437	44.4448	...ATGASTCM...	-1
chr21-30009713-30009998	161	126	33.0593	...ATGMMTCA...	1
chr19-46572964-46573263	187	114	33.4302	...ATGAMTSA...	1
chr3-23136527-23137017	312	240	35.4611	...ATGACTMR...	-1
chr19-46701952-46702248	49	249	39.8482	...ATGASTSA...	1
chr4-174173432-174174049	235	444	53.6745	...ATGANTCA...	1
chr1-85926963-85927197	144	152	33.6595	...ATGAMWCA...	1
chr5-70897347-70897702	140	217	53.6745	...ATGANTCA...	1
chr21-30204334-30204791	249	210	30.5449	...ATGWYTCA...	1
chr12-41698380-41698755	361	16	30.3898	...ATGACTMW...	1
chr9-111396873-111397191	173	207	32.3246	...ATGACKCW...	-1
chr5-92525274-92525853	415	166	33.2181	...ATGACTMM...	1
chr17-2863439-2863804	154	213	33.2181	...ATGACTMM...	1
chr21-46587093-46587319	18	210	30.9667	...ATGWCTCR...	-1
chr11-85927182-85927423	195	108	42.3693	...ATGASTYA...	1
chr10-13924019-13924831	193	621	53.6745	...ATGANTCA...	1
chr9-134835805-134836355	54	558	31.9574	...ATGAYYCA...	1
chr14-21078721-21078921	121	141	30.5449	...ATGWYTCA...	-1
chr22-46858597-46858873	154	124	53.6745	...ATGANTCA...	1
chr1-115842772-115843142	81	291	35.5618	...ATGAMTCM...	-1
chr8-27493396-27493595	145	116	42.3481	...ATGASYCA...	1
chr2-62805159-62805517	115	245	48.1338	...ATGASTMA...	1
chr5-154209227-154209763	405	133	33.2181	...ATGACTMM...	1
chr1-173031049-173031626	396	183	53.6745	...ATGANTCA...	1
chr6-35141363-35141666	304	61	32.4518	...ATGMRTCA...	-1
chr1-21288010-21288266	162	156	37.6507	...ATGACKMA...	1
chr5-66304541-66305204	232	493	30.3898	...ATGACTMW...	1
chr20-57204873-57205916	802	303	31.0874	...ATGARTMA...	-1
chr9-21832087-21832827	382	420	48.1338	...ATGASTMA...	-1
chr5-133000086-133000256	119	113	33.4302	...ATGAMTSA...	1
chr5-22984092-22984320	194	36	33.6595	...ATGAMWCA...	-1
chr1-205144605-205145018	231	184	42.3481	...ATGASYCA...	1
chr12-120216577-120216776	76	185	42.3481	...ATGASYCA...	-1
chr1-82693005-82693704	73	628	41.638	...ATGWSTCA...	1
chr1-5750490-5750691	23	240	42.3481	...ATGASYCA...	-1
chr2-173306768-173307202	96	400	30.9545	...ATGACNCA...	-1
chr1-223283139-223283665	111	417	33.4302	...ATGAMTSA...	-1
chr5-108341393-108341645	156	98	33.4302	...ATGAMTSA...	1
chr20-47561850-47562592	655	149	53.6745	...ATGANTCA...	-1
chr8-101774037-101774335	218	82	53.6745	...ATGANTCA...	1
chr1-192522530-192522700	102	70	33.4032	...ATGWMTCA...	-1
chr10-23634887-23635202	25	292	35.617	...ATGARTCR...	1
chr11-28723787-28724266	12	469	53.6745	...ATGANTCA...	1
chr20-58536149-58537009	403	519	48.1338	...ATGASTMA...	1
chr12-6454705-6455108	11	394	53.6745	...ATGANTCA...	-1
chr1-189588808-189589368	569	53	31.7436	...ATGAYWCA...	1
chr8-58137879-58138419	401	201	53.6745	...ATGANTCA...	-1
chr9-130172350-130172594	26	280	31.41	...ATGACKSA...	1
chr5-106717048-106717420	7	427	53.6745	...ATGANTCA...	-1
chr6-26473965-26474427	42	422	53.6745	...ATGANTCA...	1
chr4-154598278-154598488	142	70	53.6745	...ATGANTCA...	1
chr5-14190525-14191042	176	343	53.6745	...ATGANTCA...	1
chr14-94494734-94495158	168	318	33.4302	...ATGAMTSA...	1
chr5-141742477-141742713	19	219	53.6745	...ATGANTCA...	-1
chr13-99221634-99221973	226	115	33.4302	...ATGAMTSA...	1
chr9-12859741-12860342	427	236	33.3508	...ATGAYTCM...	1
chr3-46737515-46737841	296	32	42.1343	...ATGASTCW...	-1
chr8-128227350-128227760	269	143	31.0874	...ATGARTMA...	-1
chr12-7647876-7648176	111	251	31.3543	...ATGRRTCA...	-1
chr10-59658423-59658639	229	49	41.638	...ATGWSTCA...	1
chr3-7181886-7182142	11	307	42.7131	...ATGASWCA...	-1
chr6-30737359-30737901	228	376	32.6572	...ATGACWCR...	-1
chr4-114936554-114936977	416	69	42.7131	...ATGASWCA...	1
chr12-96107828-96108031	171	94	33.3508	...ATGAYTCM...	-1
chr12-13326066-13326908	233	671	33.0593	...ATGMMTCA...	1
chr1-210547162-210547807	264	383	53.6745	...ATGANTCA...	1
chr2-129773312-129773540	156	74	53.6745	...ATGANTCA...	1
chr5-108341393-108341645	160	94	32.1632	...ATGAMTYA...	1
chr11-19395845-19396265	48	434	53.6745	...ATGANTCA...	1
chr7-73026963-73027652	613	138	30.3898	...ATGACTMW...	1
chr7-2563046-2564101	714	343	53.6745	...ATGANTCA...	-1
chr7-158533496-158533877	223	160	53.6745	...ATGANTCA...	-1
chr3-98231617-98231868	28	285	41.638	...ATGWSTCA...	-1
chr5-77995509-77996180	350	383	42.7131	...ATGASWCA...	1
chr2-75829931-75830166	112	125	53.6745	...ATGANTCA...	-1
chr10-1156196-1156407	124	89	33.6595	...ATGAMWCA...	-1
chr22-16849980-16850349	321	50	33.3508	...ATGAYTCM...	-1
chrX-47521761-47521960	50	211	33.2181	...ATGACTMM...	1
chr6-129812160-129812654	52	444	33.2181	...ATGACTMM...	1
chr7-11755867-11756159	62	292	32.1632	...ATGAMTYA...	-1
chr1-23703622-23704299	544	195	42.7131	...ATGASWCA...	1
chr8-49406368-49406648	129	153	53.6745	...ATGANTCA...	1
chr6-46843911-46844224	295	20	41.638	...ATGWSTCA...	1
chr13-106242183-106242384	124	139	36.0515	...ATGAYKCA...	1
chr20-43349600-43349920	210	172	53.6745	...ATGANTCA...	-1
chr10-72117159-72117640	391	152	53.6745	...ATGANTCA...	1
chr13-104926050-104926251	98	165	31.0874	...ATGARTMA...	-1
chr5-180600285-180600734	328	123	42.3481	...ATGASYCA...	-1
chr17-75469713-75470377	439	287	39.8482	...ATGASTSA...	-1
chr10-20669401-20669606	92	175	39.9723	...ATGASTMAT..	1
chr5-36618932-36619382	319	133	42.3481	...ATGASYCA...	1
chr7-116162172-116162773	192	471	33.3508	...ATGAYTCM...	1
chr12-14413063-14413366	162	203	32.1479	...ATGASTCWT..	1
chr8-111151393-111151742	7	344	53.6745	...ATGANTCA...	-1
chr7-120742525-120743380	443	474	34.7736	...ATGAMKCA...	-1
chr18-3964554-3964739	142	105	31.7436	...ATGAYWCA...	1
chr20-33113457-33114019	293	271	53.6745	...ATGANTCA...	-1
chr17-7491304-7491892	55	595	53.6745	...ATGANTCA...	1
chr20-30299834-30300794	803	219	33.0593	...ATGMMTCA...	-1
chr8-23780215-23780526	90	223	39.1778	...ATGRSTCA...	-1
chr5-57757890-57758475	325	262	31.0874	...ATGARTMA...	-1
chr10-70805177-70805604	223	266	32.3246	...ATGACKCW...	-1
chr1-188206762-188207215	252	263	41.638	...ATGWSTCA...	1
chr20-19894767-19895267	228	334	53.6745	...ATGANTCA...	1
chr4-123819337-123819846	321	190	33.4302	...ATGAMTSA...	-1
chr11-122067568-122068237	419	312	48.1338	...ATGASTMA...	1
chr20-50277082-50277503	365	118	32.1479	...ATGASTCWT..	1
chr6-132384892-132385249	79	280	33.2181	...ATGACTMM...	-1
chr10-112533836-112534081	205	42	53.6745	...ATGANTCA...	1
chr21-38282220-38282551	34	299	53.6745	...ATGANTCA...	1
chr12-31901914-31902667	678	77	42.3693	...ATGASTYA...	1
chr14-95458268-95458665	194	265	41.638	...ATGWSTCA...	-1
chr10-1156196-1156407	123	90	30.5449	...ATGWYTCA...	1
chr6-80582704-80583116	162	312	30.5449	...ATGWYTCA...	-1
chr3-194839254-194839461	156	53	32.8603	...ATGAMYCA...	1
chr12-13326066-13326908	727	177	48.1338	...ATGASTMA...	1
chr1-179107146-179107435	135	216	34.4058	...ATGAYTMA...	-1
chr17-71338348-71338604	96	222	30.9545	...ATGACNCA...	1
chr10-80015796-80016224	249	241	53.6745	...ATGANTCA...	1
chr4-143017202-143017474	156	178	30.9849	...ATGWCTMA...	-1
chr13-33694252-33694714	285	179	30.9849	...ATGWCTMA...	-1
chr7-129589096-129589552	274	244	53.6745	...ATGANTCA...	1
chr1-12609641-12610089	50	400	34.7736	...ATGAMKCA...	1
chr1-8064132-8064835	711	54	32.4518	...ATGMRTCA...	-1
chr2-118881026-118881332	141	227	42.3481	...ATGASYCA...	-1
chr20-36745931-36746372	69	434	34.4058	...ATGAYTMA...	-1
chr7-27173417-27173785	309	121	32.4518	...ATGMRTCA...	-1
chr19-2529466-2529835	101	330	39.1778	...ATGRSTCA...	-1
chr7-98046328-98046668	66	276	30.5449	...ATGWYTCA...	-1
chr7-5558557-5558787	149	83	32.4518	...ATGMRTCA...	-1
chr7-134976803-134977177	221	215	53.6745	...ATGANTCA...	-1
chr8-42428955-42429378	29	456	45.1787	...ATGASKCA...	-1
chr5-176973353-176973813	110	352	42.3481	...ATGASYCA...	-1
chr7-20392532-20392947	37	380	53.6745	...ATGANTCA...	-1
chr5-14165990-14166315	169	158	39.8482	...ATGASTSA...	-1
chr20-5094418-5094701	140	145	31.41	...ATGACKSA...	-1
chr12-49662365-49662746	319	124	33.3508	...ATGAYTCM...	-1
chr5-76034991-76035154	47	118	53.6745	...ATGANTCA...	1
chr20-24975482-24975760	36	304	34.4058	...ATGAYTMA...	1
chr12-27925592-27926042	117	335	48.1338	...ATGASTMA...	1
chr13-30607845-30608047	179	25	53.6745	...ATGANTCA...	1
chr4-165494210-165494678	161	309	53.6745	...ATGANTCA...	1
chr20-16001875-16002083	181	29	34.7736	...ATGAMKCA...	1
chr2-136232903-136233135	43	191	53.6745	...ATGANTCA...	-1
chr22-22089957-22090122	75	92	30.4181	...ATGMCTCR...	-1
chr6-129812160-129812654	262	234	33.6595	...ATGAMWCA...	1
chr1-181081465-181082132	288	441	53.6745	...ATGANTCA...	1
chr7-75535343-75535672	92	299	42.7131	...ATGASWCA...	-1
chr2-16669217-16669435	199	81	33.4302	...ATGAMTSA...	-1
chr1-209606678-209607258	469	113	48.1338	...ATGASTMA...	-1
chr20-52684040-52684636	44	554	31.3543	...ATGRRTCA...	-1
chr11-5246030-5247334	465	841	31.0874	...ATGARTMA...	1
chr6-134722424-134722691	150	119	34.7736	...ATGAMKCA...	-1
chr17-74868444-74869059	379	298	39.8482	...ATGASTSA...	-1
chr10-19682694-19682893	6	195	39.9723	...ATGASTMAT..	1
chr10-97790124-97790370	179	129	39.8482	...ATGASTSA...	-1
chr21-36280851-36281191	282	60	53.6745	...ATGANTCA...	1
chr9-444483-444950	374	155	33.4302	...ATGAMTSA...	1
chr5-60600339-60601098	357	404	36.0515	...ATGAYKCA...	1
chr20-43026829-43027229	361	41	53.6745	...ATGANTCA...	-1
chr7-97982011-97982444	239	256	32.4518	...ATGMRTCA...	-1
chr20-22753966-22754160	173	23	34.4058	...ATGAYTMA...	1
chr6-46029743-46030486	640	165	34.7736	...ATGAMKCA...	-1
chr9-93822809-93823102	234	61	30.5449	...ATGWYTCA...	-1
chr6-69732604-69732762	132	88	35.4611	...ATGACTMR...	1
chr12-101415974-101416250	58	280	33.2181	...ATGACTMM...	-1
chr5-120588187-120588527	123	279	31.41	...ATGACKSA...	1
chr9-131648654-131648949	77	220	42.7131	...ATGASWCA...	1
chr9-677226-677535	258	113	53.6745	...ATGANTCA...	1
chr21-33805616-33805878	163	101	41.638	...ATGWSTCA...	1
chr15-96342949-96343459	352	160	38.5681	..GRTGACTCAYTT	-1
chr19-18439190-18439420	11	221	42.3481	...ATGASYCA...	-1
chr1-41091799-41092007	63	207	53.6745	...ATGANTCA...	-1
chr10-114829445-114829679	52	244	30.5449	...ATGWYTCA...	1
chr21-30005319-30005824	316	191	31.9574	...ATGAYYCA...	1
chr17-33373324-33373750	254	234	31.0874	...ATGARTMA...	1
chr1-55388772-55389259	98	451	41.638	...ATGWSTCA...	1
chr7-107951963-107952377	200	216	53.6745	...ATGANTCA...	1
chr19-2529466-2529835	192	239	32.6572	...ATGACWCR...	-1
chr5-90354233-90354721	328	162	53.6745	...ATGANTCA...	1
chr5-59040590-59040939	1	350	42.3481	...ATGASYCA...	-1
chr3-133255151-133255403	60	254	34.7736	...ATGAMKCA...	1
chr12-94093008-94093386	186	194	48.1338	...ATGASTMA...	-1
chr15-71071341-71071648	206	163	31.41	...ATGACKSA...	1
chr17-47070209-47070470	122	201	35.5618	...ATGAMTCM...	-1
chr17-33373324-33373750	197	291	31.7436	...ATGAYWCA...	1
chr10-84048111-84048622	488	25	42.3481	...ATGASYCA...	-1
chr20-34039129-34039432	109	256	32.8603	...ATGAMYCA...	-1
chr3-35974730-35974930	119	83	33.4302	...ATGAMTSA...	-1
chr13-27546090-27546297	95	174	42.1343	...ATGASTCW...	-1
chr5-55646381-55646689	213	157	53.6745	...ATGANTCA...	-1
chr10-54515252-54515577	239	148	31.7436	...ATGAYWCA...	-1
chr1-205144605-205145018	139	276	53.6745	...ATGANTCA...	1
chr3-98641747-98642237	4	548	53.6745	...ATGANTCA...	-1
chr7-9388108-9388361	55	260	42.1343	...ATGASTCW...	-1
chr6-4321124-4321521	153	246	53.6745	...ATGANTCA...	-1
chr5-67997462-67997705	208	97	30.9849	...ATGWCTMA...	1
chr2-235588668-235589024	220	138	53.6745	...ATGANTCA...	1
chr6-72188379-72188926	246	363	53.6745	...ATGANTCA...	-1
chr8-77281229-77281466	141	98	53.6745	...ATGANTCA...	1
chr4-26194770-26194960	97	155	33.4032	...ATGWMTCA...	1
chr1-97709820-97710029	77	134	33.6595	...ATGAMWCA...	1
chr6-142890748-142890998	12	300	34.4058	...ATGAYTMA...	1
chr12-18299251-18299745	195	361	34.7736	...ATGAMKCA...	-1
chr4-44524808-44525105	12	287	31.9574	...ATGAYYCA...	1
chr1-204474862-204475305	271	234	33.6595	...ATGAMWCA...	1
chr21-30009086-30009692	598	70	53.6745	...ATGANTCA...	1
chr9-100536123-100536449	87	301	30.9545	...ATGACNCA...	-1
chr21-44360220-44360636	7	411	31.0874	...ATGARTMA...	-1
chr1-223673829-223674224	267	190	53.6745	...ATGANTCA...	-1
chr5-21152690-21153101	259	154	53.6745	...ATGANTCA...	1
chr14-62431761-62432067	135	233	30.9849	...ATGWCTMA...	1
chr5-73546997-73547381	40	406	39.1778	...ATGRSTCA...	1
chr1-85763687-85764073	100	288	53.6745	...ATGANTCA...	-1
chr6-151373614-151373792	53	127	53.6745	...ATGANTCA...	1
chr4-5039821-5040279	50	470	53.6745	...ATGANTCA...	-1
chr16-83986613-83986914	111	252	33.4302	...ATGAMTSA...	-1
chr4-12120588-12120826	22	218	41.638	...ATGWSTCA...	1
chr7-134190754-134191049	179	118	31.3543	...ATGRRTCA...	1
chr13-28968644-28968847	6	199	36.0515	...ATGAYKCA...	1
chr6-47755763-47756081	353	27	30.5449	...ATGWYTCA...	-1
chr17-57914529-57915438	265	706	30.9849	...ATGWCTMA...	1
chr7-7216717-7217223	130	378	48.1338	...ATGASTMA...	-1
chr12-615184-615391	5	264	42.7131	...ATGASWCA...	-1
chr1-145652339-145652835	68	430	53.6745	...ATGANTCA...	1
chr18-9719750-9719936	10	238	53.6745	...ATGANTCA...	1
chr5-145061359-145061627	52	278	36.0515	...ATGAYKCA...	-1
chr7-47803351-47803573	50	174	53.6745	...ATGANTCA...	-1
chr7-115928346-115928516	41	191	53.6745	...ATGANTCA...	1
chr4-40508139-40508485	133	215	30.5449	...ATGWYTCA...	1
chr12-102799702-102800143	151	352	33.3508	...ATGAYTCM...	1
chr17-6458541-6459169	365	325	53.6745	...ATGANTCA...	1
chr9-33130137-33130848	500	213	53.6745	...ATGANTCA...	1
chr14-81867102-81867757	398	259	31.41	...ATGACKSA...	-1
chr7-40832470-40832725	226	91	42.3693	...ATGASTYA...	1
chr7-141564599-141565413	472	344	31.7436	...ATGAYWCA...	1
chr1-108136305-108136557	117	197	53.6745	...ATGANTCA...	-1
chr1-181081465-181082132	309	420	31.9574	...ATGAYYCA...	-1
chr20-45963976-45964583	499	170	39.8482	...ATGASTSA...	1
chr3-35974730-35974930	48	154	53.6745	...ATGANTCA...	1
chr9-34178418-34178913	459	98	48.1338	...ATGASTMA...	-1
chr3-176868824-176869198	217	219	30.5449	...ATGWYTCA...	1
chr8-99829655-99829880	52	175	36.0515	...ATGAYKCA...	-1
chr15-59846125-59846422	58	241	36.0515	...ATGAYKCA...	1
chr1-8214797-8215042	127	180	31.41	...ATGACKSA...	1
chr5-65298174-65298366	168	26	31.0874	...ATGARTMA...	1
chr8-10009907-10010211	52	314	53.6745	...ATGANTCA...	1
chr8-130639331-130639540	134	137	33.2181	...ATGACTMM...	-1
chr1-69139406-69139591	88	159	31.0874	...ATGARTMA...	1
chr18-54409015-54409219	72	134	30.9849	...ATGWCTMA...	-1
chr9-21832087-21832827	269	533	35.4611	...ATGACTMR...	1
chr12-49662365-49662746	152	291	53.6745	...ATGANTCA...	-1
chr9-8863996-8864388	354	100	53.6745	...ATGANTCA...	1
chr6-151384557-151384825	88	182	39.9723	...ATGASTMAT..	1
chr21-40183219-40183562	21	324	39.9723	...ATGASTMAT..	1
chr6-49509120-49509481	3	360	53.6745	...ATGANTCA...	1
chr9-2260630-2261230	411	251	32.5234	...ATGAMTCW...	1
chr9-129867133-129867437	301	65	39.1778	...ATGRSTCA...	1
chr17-69918633-69918993	220	202	33.1561	...ATGMSTCAT..	1
chr5-13567043-13568103	34	1028	53.6745	...ATGANTCA...	-1
chr2-223678412-223678653	15	288	42.7131	...ATGASWCA...	-1
chr2-102436614-102437111	185	314	33.6595	...ATGAMWCA...	1
chr12-120669022-120669562	221	381	33.0593	...ATGMMTCA...	1
chr2-192510856-192511517	319	404	33.4302	...ATGAMTSA...	1
chr20-52481731-52483276	1062	485	30.5449	...ATGWYTCA...	1
chr2-181848485-181848781	58	240	42.3693	...ATGASTYA...	1
chr2-44347799-44348063	55	211	48.1338	...ATGASTMA...	1
chr13-53931052-53931257	143	64	33.4302	...ATGAMTSA...	-1
chr9-16705165-16705623	308	152	41.638	...ATGWSTCA...	1
chr7-7221440-7222112	21	713	30.3898	...ATGACTMW...	1
chr11-121909349-121909626	39	240	42.3693	...ATGASTYA...	1
chr20-12906049-12906237	42	208	31.0874	...ATGARTMA...	1
chr3-39680778-39681108	130	262	32.5855	...ATGACTCW...	1
chr11-27469507-27469702	134	123	31.9574	...ATGAYYCA...	-1
chr1-144009459-144010220	288	475	53.6745	...ATGANTCA...	-1
chr1-230686186-230686588	235	169	53.6745	...ATGANTCA...	-1
chr3-173877399-173877602	124	81	30.3898	...ATGACTMW...	-1
chr2-214103563-214104286	255	530	39.9723	...ATGASTMAT..	-1
chr5-16778299-16778563	139	187	33.2181	...ATGACTMM...	1
chr8-86847699-86848630	748	185	33.4302	...ATGAMTSA...	-1
chr1-217076098-217076828	546	186	32.1479	...ATGASTCWT..	1
chr14-59198327-59198568	132	171	32.5855	...ATGACTCW...	-1
chr2-67517924-67518162	12	228	45.1787	...ATGASKCA...	-1
chr9-2260630-2261230	636	26	53.6745	...ATGANTCA...	-1
chr11-122067568-122068237	269	462	53.6745	...ATGANTCA...	1
chr2-208123370-208123676	167	201	53.6745	...ATGANTCA...	1
chr14-95458268-95458665	341	118	33.4302	...ATGAMTSA...	1
chr17-836656-837284	585	105	32.6572	...ATGACWCR...	1
chr3-84157746-84158176	268	224	53.6745	...ATGANTCA...	1
chr7-14231568-14232146	99	481	42.7131	...ATGASWCA...	1
chr2-68958009-68958300	237	56	42.1343	...ATGASTCW...	1
chr21-26110899-26111145	283	25	30.5449	...ATGWYTCA...	-1
chr12-15950494-15950978	250	296	53.6745	...ATGANTCA...	-1
chr5-95615551-95616395	559	347	33.2181	...ATGACTMM...	1
chr19-11202507-11202782	119	158	53.6745	...ATGANTCA...	1
chr7-2797243-2797907	466	260	53.6745	...ATGANTCA...	1
chr15-96342949-96343459	351	161	53.6745	...ATGANTCA...	1
chr20-36617627-36619073	1307	201	42.3481	...ATGASYCA...	-1
chr4-186227256-186227561	140	227	33.2181	...ATGACTMM...	-1
chr10-79704243-79704696	451	64	42.7131	...ATGASWCA...	-1
chr7-39648557-39648914	17	342	34.4058	...ATGAYTMA...	1
chr7-19998060-19998496	294	144	32.1479	...ATGASTCWT..	-1
chr1-162508609-162509203	230	366	31.41	...ATGACKSA...	1
chr3-161814923-161815117	14	242	32.1632	...ATGAMTYA...	-1
chr1-86887665-86888020	98	259	53.6745	...ATGANTCA...	1
chr1-242082121-242082328	229	40	33.1561	...ATGMSTCAT..	-1
chr17-50225654-50225975	174	209	53.6745	...ATGANTCA...	1
chr5-136624947-136625152	240	27	30.4746	..RAKGACTCATT.	-1
chr5-140900834-140901133	215	86	32.8603	...ATGAMYCA...	1
chr7-51191348-51191846	75	485	53.6745	...ATGANTCA...	1
chr2-58961540-58961700	14	148	33.2181	...ATGACTMM...	1
chr1-224691056-224691440	205	181	42.7131	...ATGASWCA...	-1
chr13-74001567-74002106	520	21	33.4032	...ATGWMTCA...	-1
chr8-87317532-87317819	327	22	33.6595	...ATGAMWCA...	-1
chr20-58547175-58547893	541	179	33.4032	...ATGWMTCA...	1
chr14-52005973-52006714	613	190	32.5234	...ATGAMTCW...	-1
chr6-74289907-74290595	391	359	35.4611	...ATGACTMR...	-1
chr4-138956086-138956491	87	320	53.6745	...ATGANTCA...	-1
chr9-111305538-111305910	149	285	42.7131	...ATGASWCA...	-1
chr6-2846705-2847054	65	346	41.638	...ATGWSTCA...	-1
chr2-239197937-239198148	189	84	32.5855	...ATGACTCW...	-1
chr9-130172350-130172594	6	300	32.6572	...ATGACWCR...	-1
chr1-21288010-21288266	125	193	33.6595	...ATGAMWCA...	1
chr1-177896327-177896775	385	65	34.4058	...ATGAYTMA...	-1
chr11-113731994-113732279	266	81	34.4058	...ATGAYTMA...	-1
chr1-218832182-218832648	247	281	53.6745	...ATGANTCA...	-1
chr2-166689781-166690000	42	239	33.2181	...ATGACTMM...	-1
chr10-12222801-12223037	190	48	33.4302	...ATGAMTSA...	1
chr3-171847825-171848174	85	266	33.4302	...ATGAMTSA...	-1
chr10-121461464-121461765	5	358	53.6745	...ATGANTCA...	1
chr10-114829445-114829679	115	181	53.6745	...ATGANTCA...	-1
chr10-4925679-4925931	63	251	33.2181	...ATGACTMM...	-1
chr12-88814150-88814381	55	178	48.1338	...ATGASTMA...	-1
chr3-58860508-58860855	152	197	53.6745	...ATGANTCA...	1
chr13-67514310-67514583	107	168	53.6745	...ATGANTCA...	-1
chr1-218599583-218599934	5	348	42.7131	...ATGASWCA...	-1
chr2-197140684-197140908	136	150	41.638	...ATGWSTCA...	1
chr2-84720880-84721078	46	214	48.1338	...ATGASTMA...	1
chr5-90354233-90354721	329	161	53.6745	...ATGANTCA...	-1
chr1-204474862-204475305	168	337	30.9849	...ATGWCTMA...	1
chr3-172340521-172340989	430	100	31.41	...ATGACKSA...	-1
chr2-227050487-227050871	215	171	33.6595	...ATGAMWCA...	1
chr1-179110744-179111167	430	55	53.6745	...ATGANTCA...	1
chr17-38629067-38630087	774	308	32.1632	...ATGAMTYA...	1
chr11-102630912-102631452	352	250	53.6745	...ATGANTCA...	-1
chr11-34360757-34361098	82	321	39.8482	...ATGASTSA...	1
chr5-65181780-65182209	214	217	53.6745	...ATGANTCA...	-1
chr5-95429716-95430363	223	426	33.2181	...ATGACTMM...	-1
chr5-82031288-82031494	138	130	53.6745	...ATGANTCA...	-1
chr14-46199187-46199457	136	196	34.4058	...ATGAYTMA...	1
chr5-136624947-136625152	180	87	30.4746	..RAKGACTCATT.	-1
chr15-60700421-60701038	298	381	33.2181	...ATGACTMM...	1
chr7-31533074-31533797	546	239	53.6745	...ATGANTCA...	1
chr4-176728506-176728741	184	53	32.5855	...ATGACTCW...	-1
chr10-105877381-105877887	355	213	53.6745	...ATGANTCA...	-1
chr14-34309233-34309500	95	174	34.7736	...ATGAMKCA...	1
chr1-218550659-218551153	230	266	53.6745	...ATGANTCA...	-1
chr14-98536160-98536734	195	441	34.4058	...ATGAYTMA...	1
chr1-238036737-238037247	469	43	36.0515	...ATGAYKCA...	1
chr6-151134484-151134705	44	239	53.6745	...ATGANTCA...	1
chr5-73621718-73622019	292	71	31.0874	...ATGARTMA...	1
chr15-101798228-101798615	174	275	42.7131	...ATGASWCA...	-1
chr18-51675207-51675627	389	93	32.1632	...ATGAMTYA...	-1
chr17-830828-831607	549	232	32.4518	...ATGMRTCA...	1
chr3-149104917-149105216	275	26	30.5449	...ATGWYTCA...	-1
chr20-56686743-56687538	396	461	42.1343	...ATGASTCW...	1
chr2-234322329-234322810	385	158	33.3508	...ATGAYTCM...	1
chr5-74918371-74918960	317	274	53.6745	...ATGANTCA...	-1
chr1-59348798-59349293	192	365	31.3543	...ATGRRTCA...	1
chr8-110054411-110054742	155	238	53.6745	...ATGANTCA...	-1
chr19-49228439-49228691	73	181	31.0874	...ATGARTMA...	-1
chr13-50380152-50380536	174	272	42.1343	...ATGASTCW...	-1
chr13-77510810-77511039	24	207	31.41	...ATGACKSA...	1
chr1-42328459-42328752	270	25	53.6745	...ATGANTCA...	1
chr5-74333064-74333449	34	413	53.6745	...ATGANTCA...	1
chr1-178207767-178208224	290	169	39.9723	...ATGASTMAT..	1
chr2-235158513-235159002	312	239	31.0874	...ATGARTMA...	-1
chr14-49333293-49333461	26	144	53.6745	...ATGANTCA...	-1
chr2-204654910-204655117	120	149	53.6745	...ATGANTCA...	1
chr8-87317532-87317819	190	159	33.2181	...ATGACTMM...	1
chr9-117656995-117657818	67	758	33.4302	...ATGAMTSA...	1
chr5-37371861-37372199	29	371	32.1632	...ATGAMTYA...	-1
chr2-8225246-8225407	50	113	39.8482	...ATGASTSA...	1
chr1-242082121-242082328	123	146	45.1787	...ATGASKCA...	-1
chr5-95047812-95048738	107	881	33.6595	...ATGAMWCA...	-1
chr10-18392308-18392526	59	161	53.6745	...ATGANTCA...	1
chr11-84529101-84529413	10	364	33.0593	...ATGMMTCA...	1
chr17-61816484-61816769	248	39	53.6745	...ATGANTCA...	-1
chr13-104926050-104926251	231	32	48.1338	...ATGASTMA...	-1
chr6-30737359-30737901	151	453	53.6745	...ATGANTCA...	-1
chr16-13223815-13224041	13	215	30.5449	...ATGWYTCA...	-1
chr10-58412433-58412655	74	150	36.0515	...ATGAYKCA...	1
chr6-147402254-147402580	118	270	30.5449	...ATGWYTCA...	-1
chr20-52481731-52483276	309	1238	53.6745	...ATGANTCA...	-1
chr20-51168512-51169468	291	667	53.6745	...ATGANTCA...	-1
chr7-23752114-23752614	235	327	33.6595	...ATGAMWCA...	1
chr10-57654915-57655128	23	252	30.5449	...ATGWYTCA...	-1
chr5-88561338-88561795	192	327	53.6745	...ATGANTCA...	1
chr1-223673829-223674224	181	276	48.1338	...ATGASTMA...	-1
chr5-142975651-142976284	345	290	53.6745	...ATGANTCA...	-1
chr6-168256527-168257019	24	530	42.3693	...ATGASTYA...	-1
chr13-59686668-59686970	62	302	53.6745	...ATGANTCA...	-1
chr12-3992273-3992544	24	249	39.8482	...ATGASTSA...	-1
chr10-77054705-77054854	52	159	31.478	...ATGACYCR...	-1
chr5-59388372-59388777	402	65	32.4518	...ATGMRTCA...	-1
chr5-55471331-55471609	88	252	42.7131	...ATGASWCA...	1
chr5-168343709-168344154	405	102	48.1338	...ATGASTMA...	1
chr1-115842772-115843142	346	26	31.3543	...ATGRRTCA...	1
chr6-47755763-47756081	293	87	30.5449	...ATGWYTCA...	-1
chr8-86306637-86306880	227	18	36.0515	...ATGAYKCA...	-1
chr4-34814145-34814346	107	96	42.1343	...ATGASTCW...	1
chr13-83291377-83291586	72	139	34.7736	...ATGAMKCA...	1
chr10-9893274-9893489	91	126	42.7131	...ATGASWCA...	-1
chr12-56313221-56313409	69	181	35.5618	...ATGAMTCM...	-1
chr5-40825519-40825866	208	141	39.1778	...ATGRSTCA...	-1
chr1-86729965-86730209	162	144	34.7736	...ATGAMKCA...	-1
chr8-89116450-89116625	90	87	41.638	...ATGWSTCA...	1
chr9-16144570-16144974	25	441	53.6745	...ATGANTCA...	1
chr5-76034991-76035154	48	117	53.6745	...ATGANTCA...	-1
chr9-111239735-111240098	141	284	53.6745	...ATGANTCA...	-1
chr10-101545504-101545750	143	165	53.6745	...ATGANTCA...	1
chr10-62142883-62143186	55	310	53.6745	...ATGANTCA...	1
chr6-108436679-108436992	182	133	30.5449	...ATGWYTCA...	1
chr8-101690959-101691194	199	38	30.9849	...ATGWCTMA...	-1
chr5-172899230-172899535	198	169	53.6745	...ATGANTCA...	-1
chr15-39420147-39420367	69	153	53.6745	...ATGANTCA...	1
chr20-33896028-33896521	338	157	39.1778	...ATGRSTCA...	-1
chr9-94334215-94334770	37	520	42.3481	...ATGASYCA...	1
chr10-57654915-57655128	111	164	42.7131	...ATGASWCA...	-1
chr2-239148872-239149157	166	121	33.4302	...ATGAMTSA...	-1
chr1-218653618-218654010	251	143	32.5234	...ATGAMTCW...	1
chr19-46701952-46702248	54	244	31.2383	.AGMTGWGTCAC..	-1
chr20-62259553-62260321	561	209	42.7131	...ATGASWCA...	-1
chr5-21152690-21153101	119	294	53.6745	...ATGANTCA...	-1
chr1-151589056-151589377	35	348	42.3693	...ATGASTYA...	1
chr7-146452759-146452991	98	136	41.638	...ATGWSTCA...	-1
chr5-1113042-1113564	160	364	53.6745	...ATGANTCA...	-1
chr3-112373107-112373451	215	191	41.638	...ATGWSTCA...	1
chr4-40318674-40319311	307	332	45.1787	...ATGASKCA...	-1
chr14-60303097-60303277	87	155	42.3693	...ATGASTYA...	-1
chr7-116162172-116162773	372	291	39.9723	...ATGASTMAT..	-1
chr1-47296929-47297125	152	106	53.6745	...ATGANTCA...	-1
chr14-23259613-23259815	184	80	35.5618	...ATGAMTCM...	1
chr20-51539315-51540582	202	1127	31.41	...ATGACKSA...	-1
chr9-1024149-1024359	214	58	42.1343	...ATGASTCW...	1
chr17-6726247-6726808	171	452	53.6745	...ATGANTCA...	1
chr1-234052431-234052865	275	161	53.6745	...ATGANTCA...	-1
chr11-106291480-106291716	211	27	42.3481	...ATGASYCA...	1
chr7-43679166-43680019	674	241	31.0874	...ATGARTMA...	-1
chr3-188391499-188391932	228	267	31.41	...ATGACKSA...	1
chr4-73556289-73556548	93	228	32.8603	...ATGAMYCA...	1
chr21-34217319-34217737	68	352	33.4032	...ATGWMTCA...	1
chr5-55646381-55646689	212	158	53.6745	...ATGANTCA...	1
chr20-43585118-43585596	230	250	39.8482	...ATGASTSA...	-1
chr5-60600339-60601098	675	86	41.638	...ATGWSTCA...	1
chr3-100322017-100322387	253	179	42.3693	...ATGASTYA...	1
chr12-33959969-33960163	232	24	41.638	...ATGWSTCA...	1
chr3-129381904-129382221	52	327	42.3481	...ATGASYCA...	1
chr13-21016143-21016424	101	242	36.0515	...ATGAYKCA...	1
chr20-58536149-58537009	107	815	42.1343	...ATGASTCW...	1
chr18-73409165-73409468	169	196	39.8482	...ATGASTSA...	1
chr12-60546603-60547035	364	130	42.3693	...ATGASTYA...	1
chr2-135757944-135758148	251	15	33.4302	...ATGAMTSA...	-1
chr1-152365349-152365855	462	106	31.7436	...ATGAYWCA...	-1
chr13-75025945-75026170	122	105	34.4058	...ATGAYTMA...	1
chr5-20188783-20189042	42	219	39.8482	...ATGASTSA...	-1
chr20-58625123-58625575	140	374	32.8603	...ATGAMYCA...	-1
chr15-39420471-39420807	133	205	53.6745	...ATGANTCA...	1
chr1-23703622-23704299	457	282	53.6745	...ATGANTCA...	-1
chr6-16691068-16691479	99	314	33.2181	...ATGACTMM...	1
chr17-29394759-29395302	83	522	33.2181	...ATGACTMM...	1
chr13-98866855-98867122	35	234	41.638	...ATGWSTCA...	1
chr4-152093969-152094221	215	99	34.7736	...ATGAMKCA...	1
chr6-3911961-3912449	316	234	41.638	...ATGWSTCA...	1
chr7-46017481-46018515	779	317	42.7131	...ATGASWCA...	1
chr11-23924625-23924876	167	146	53.6745	...ATGANTCA...	-1
chr9-87171322-87171627	340	27	53.6745	...ATGANTCA...	-1
chr16-83920765-83920990	187	40	31.1865	...ATGMGTCR...	1
chr7-114871000-114871670	406	326	53.6745	...ATGANTCA...	-1
chr15-85455316-85455758	203	301	53.6745	...ATGANTCA...	1
chr4-112889785-112889939	67	149	53.6745	...ATGANTCA...	-1
chr14-86032234-86032548	63	313	31.0874	...ATGARTMA...	1
chr4-170580913-170581417	33	533	53.6745	...ATGANTCA...	1
chr17-61368134-61368392	120	200	53.6745	...ATGANTCA...	1
chr10-92630973-92631553	424	158	53.6745	...ATGANTCA...	-1
chr3-178495717-178495904	177	72	33.4302	...ATGAMTSA...	-1
chr1-214276361-214276745	90	296	33.2181	...ATGACTMM...	1
chr13-89851264-89851494	254	38	31.0874	...ATGARTMA...	-1
chr11-86448917-86449369	132	382	42.3693	...ATGASTYA...	-1
chr14-34697711-34697929	223	57	31.0874	...ATGARTMA...	-1
chr1-201235674-201236265	463	130	34.7736	...ATGAMKCA...	-1
chr8-127559386-127559842	415	43	32.4518	...ATGMRTCA...	1
chr10-49461739-49462125	403	45	39.9723	...ATGASTMAT..	-1
chr13-45793922-45794394	407	127	53.6745	...ATGANTCA...	1
chr11-128077835-128078211	99	339	32.4518	...ATGMRTCA...	-1
chr5-43490467-43490873	285	183	37.6507	...ATGACKMA...	1
chr4-123795060-123795280	150	72	45.1787	...ATGASKCA...	-1
chr5-116597765-116598136	76	357	33.2181	...ATGACTMM...	-1
chr1-166921748-166922112	85	341	53.6745	...ATGANTCA...	-1
chr6-169742849-169743039	39	213	53.6745	...ATGANTCA...	-1
chr12-4085036-4085271	10	227	42.3693	...ATGASTYA...	1
chr1-161501244-161501566	3	381	32.1479	...ATGASTCWT..	1
chr20-50278318-50278803	29	458	53.6745	...ATGANTCA...	1
chr12-94302809-94303146	70	269	33.3508	...ATGAYTCM...	1
chr3-45859735-45860035	140	222	48.1338	...ATGASTMA...	1
chr13-67514310-67514583	106	169	53.6745	...ATGANTCA...	1
chr1-33155582-33155779	197	62	32.5234	...ATGAMTCW...	-1
chr4-29612370-29612576	193	75	34.7736	...ATGAMKCA...	-1
chr10-3988386-3988569	50	195	35.617	...ATGARTCR...	-1
chr21-37117699-37117961	93	231	45.1787	...ATGASKCA...	1
chr3-177888389-177889088	357	344	53.6745	...ATGANTCA...	-1
chr16-69564585-69564927	310	34	31.41	...ATGACKSA...	-1
chr5-27315745-27316015	96	236	53.6745	...ATGANTCA...	1
chr16-84652399-84652628	24	207	32.4518	...ATGMRTCA...	1
chr16-14051595-14051856	199	124	53.6745	...ATGANTCA...	-1
chr5-106057739-106057986	96	153	32.5234	...ATGAMTCW...	1
chr6-46843911-46844224	96	219	33.4302	...ATGAMTSA...	-1
chr2-139706864-139707314	428	24	30.5449	...ATGWYTCA...	1
chr5-14165990-14166315	218	109	42.1343	...ATGASTCW...	1
chr1-184836343-184836761	179	241	53.6745	...ATGANTCA...	-1
chr5-100002957-100003464	262	247	39.8482	...ATGASTSA...	-1
chr20-52670065-52670452	268	181	53.6745	...ATGANTCA...	1
chr16-65700597-65700907	44	268	30.4181	...ATGMCTCR...	-1
chr3-23136527-23137017	372	180	31.0874	...ATGARTMA...	-1
chr22-21984352-21984622	147	125	35.5618	...ATGAMTCM...	-1
chr1-201278459-201278813	201	155	31.3543	...ATGRRTCA...	-1
chr8-93935339-93935709	314	58	42.7131	...ATGASWCA...	-1
chr21-17078928-17079468	155	447	53.6745	...ATGANTCA...	1
chr5-9374198-9374413	10	207	39.1778	...ATGRSTCA...	1
chr1-50421246-50421452	147	121	42.7131	...ATGASWCA...	1
chr8-31690944-31691399	293	224	33.2181	...ATGACTMM...	-1
chr5-105012395-105012658	195	130	33.4302	...ATGAMTSA...	1
chr1-210407155-210407521	114	254	53.6745	...ATGANTCA...	-1
chr1-108136305-108136557	116	198	53.6745	...ATGANTCA...	1
chr2-153277978-153278392	191	225	53.6745	...ATGANTCA...	1
chr6-130704391-130704558	50	119	42.7131	...ATGASWCA...	1
chr5-76086407-76086831	16	470	31.3543	...ATGRRTCA...	-1
chr16-71881795-71881946	4	149	45.1787	...ATGASKCA...	1
chr1-207825017-207825252	108	129	36.0515	...ATGAYKCA...	1
chr17-836656-837284	202	488	53.6745	...ATGANTCA...	1
chr1-235110614-235111239	529	158	53.6745	...ATGANTCA...	1
chr8-23780215-23780526	89	224	42.3481	...ATGASYCA...	1
chr7-34100842-34101235	50	405	44.4448	...ATGASTCM...	1
chr7-11755867-11756159	57	297	30.9849	...ATGWCTMA...	1
chr19-51495372-51495537	86	141	33.6595	...ATGAMWCA...	-1
chr7-158533496-158533877	222	161	53.6745	...ATGANTCA...	1
chr9-111798289-111798840	158	395	53.6745	...ATGANTCA...	1
chr3-162109286-162109580	37	259	53.6745	...ATGANTCA...	-1
chr15-75016329-75016541	138	136	33.4302	...ATGAMTSA...	1
chr2-65593607-65593972	341	86	42.7131	...ATGASWCA...	-1
chr5-114755596-114755979	284	161	39.9723	...ATGASTMAT..	-1
chr4-6385526-6385796	98	234	39.1778	...ATGRSTCA...	-1
chr11-105136600-105136810	128	84	32.1632	...ATGAMTYA...	-1
chr18-63803410-63803630	43	239	53.6745	...ATGANTCA...	1
chr2-238384398-238384622	180	46	39.1778	...ATGRSTCA...	-1
chr2-56219603-56220059	220	298	53.6745	...ATGANTCA...	-1
chr12-89748034-89748474	436	66	31.41	...ATGACKSA...	-1
chr5-93769022-93769811	9	842	33.4302	...ATGAMTSA...	-1
chr17-53510027-53511088	673	390	53.6745	...ATGANTCA...	-1
chr5-76086407-76086831	214	272	33.2181	...ATGACTMM...	-1
chr21-26110899-26111145	223	85	30.5449	...ATGWYTCA...	-1
chr7-98161752-98162010	147	173	42.7131	...ATGASWCA...	1
chr4-170580913-170581417	321	245	33.2181	...ATGACTMM...	-1
chr7-107951963-107952377	201	215	53.6745	...ATGANTCA...	-1
chr2-85280923-85281291	282	148	42.3693	...ATGASTYA...	-1
chr5-106907886-106908549	328	397	42.3693	...ATGASTYA...	-1
chr21-30630994-30631794	128	734	41.638	...ATGWSTCA...	-1
chr1-241869391-241869812	451	32	53.6745	...ATGANTCA...	1
chr10-26156132-26156583	349	104	53.6745	...ATGANTCA...	1
chr12-42132949-42133129	77	165	53.6745	...ATGANTCA...	1
chr17-78579300-78579817	215	304	37.6507	...ATGACKMA...	1
chr6-41934737-41935575	70	770	33.4302	...ATGAMTSA...	1
chr13-42402006-42402433	117	372	31.478	...ATGACYCR...	1
chr12-18299251-18299745	382	174	30.5449	...ATGWYTCA...	-1
chr7-116152618-116153126	285	225	33.4302	...ATGAMTSA...	-1
chr4-164269062-164269264	60	144	32.5855	...ATGACTCW...	1
chr11-22814136-22814410	132	144	53.6745	...ATGANTCA...	1
chr5-123991246-123991867	36	587	30.5449	...ATGWYTCA...	-1
chr4-11497945-11498400	373	84	32.5855	...ATGACTCW...	-1
chr1-204027732-204028175	404	101	33.3508	...ATGAYTCM...	-1
chr13-59686668-59686970	202	162	30.5449	...ATGWYTCA...	-1
chr7-120742525-120743380	695	222	31.0874	...ATGARTMA...	-1
chr12-86647885-86648010	135	52	33.4302	...ATGAMTSA...	1
chr1-151918176-151918514	241	99	53.6745	...ATGANTCA...	-1
chr7-55028705-55029320	506	171	53.6745	...ATGANTCA...	1
chr4-38163064-38163334	142	190	53.6745	...ATGANTCA...	-1
chr13-50380152-50380536	247	199	48.1338	...ATGASTMA...	1
chr20-42583965-42584601	317	321	39.8482	...ATGASTSA...	-1
chr3-149088897-149089179	9	275	33.2181	...ATGACTMM...	1
chr7-93621613-93622248	271	426	53.6745	...ATGANTCA...	1
chr1-57746137-57746387	157	155	34.7736	...ATGAMKCA...	1
chr12-27647872-27648083	143	70	42.7131	...ATGASWCA...	1
chr11-130016670-130016858	143	107	30.5449	...ATGWYTCA...	-1
chr9-94181491-94182148	614	45	32.5725	...ATGWCKCA...	1
chr5-73926352-73927214	390	474	53.6745	...ATGANTCA...	-1
chr8-6189163-6189376	98	117	42.3481	...ATGASYCA...	-1
chr2-197157056-197157517	245	218	30.5449	...ATGWYTCA...	1
chr5-73546997-73547381	134	312	39.1778	...ATGRSTCA...	-1
chr6-160015629-160015967	151	249	45.1787	...ATGASKCA...	1
chr20-45386753-45387133	20	362	33.3508	...ATGAYTCM...	1
chr2-240366862-240367266	188	218	32.8603	...ATGAMYCA...	-1
chr11-120271564-120271899	145	252	53.6745	...ATGANTCA...	1
chr14-86032234-86032548	273	103	53.6745	...ATGANTCA...	1
chr1-236073780-236074360	316	266	33.2181	...ATGACTMM...	1
chr18-3964554-3964739	143	104	33.4032	...ATGWMTCA...	-1
chr5-136624947-136625152	179	88	44.4448	...ATGASTCM...	1
chr10-27797745-27797929	14	232	32.1479	...ATGASTCWT..	-1
chr1-210424526-210425316	156	696	53.6745	...ATGANTCA...	1
chr11-113424185-113424409	47	239	53.6745	...ATGANTCA...	1
chr10-34869596-34869939	278	67	34.4058	...ATGAYTMA...	-1
chr2-240366862-240367266	312	94	32.5725	...ATGWCKCA...	1
chr11-5246030-5247334	1172	134	33.4032	...ATGWMTCA...	-1
chr6-54879604-54879825	247	36	42.3693	...ATGASTYA...	1
chr20-42583965-42584601	266	372	53.6745	...ATGANTCA...	1
chr3-195863089-195863306	193	26	30.4181	...ATGMCTCR...	-1
chr4-122279677-122279965	99	191	53.6745	...ATGANTCA...	1
chr7-77167945-77168483	474	66	42.3693	...ATGASTYA...	1
chr10-115841795-115842003	52	158	53.6745	...ATGANTCA...	-1
chr1-165822895-165823188	13	282	42.3481	...ATGASYCA...	1
chr4-123819337-123819846	13	498	31.0874	...ATGARTMA...	1
chr21-40183219-40183562	139	206	30.9545	...ATGACNCA...	-1
chr4-72799007-72799240	147	88	33.6595	...ATGAMWCA...	1
chr3-27798426-27798841	98	319	42.7131	...ATGASWCA...	-1
chr8-38243653-38243954	3	360	33.2181	...ATGACTMM...	1
chr2-85280923-85281291	244	186	33.2181	...ATGACTMM...	-1
chr4-29612370-29612576	152	116	42.3481	...ATGASYCA...	1
chr7-98199118-98199477	300	61	53.6745	...ATGANTCA...	-1
chr22-46858597-46858873	261	17	34.4058	...ATGAYTMA...	1
chr12-96229952-96230342	155	237	53.6745	...ATGANTCA...	1
chr7-64499815-64500030	7	210	48.1338	...ATGASTMA...	-1
chr9-124118554-124118993	87	414	39.9723	...ATGASTMAT..	-1
chr10-107105857-107106082	102	125	33.4302	...ATGAMTSA...	1
chr17-47178380-47179044	258	468	33.2181	...ATGACTMM...	-1
chr11-16119115-16119331	0	218	42.3481	...ATGASYCA...	-1
chr16-68702131-68702598	279	190	53.6745	...ATGANTCA...	-1
chr1-161699886-161700286	322	140	33.4302	...ATGAMTSA...	-1
chr9-111239735-111240098	140	285	53.6745	...ATGANTCA...	1
chr6-150176015-150176417	46	358	33.4032	...ATGWMTCA...	-1
chr5-118371938-118372156	90	130	53.6745	...ATGANTCA...	1
chr12-124997418-124998185	620	149	33.6595	...ATGAMWCA...	1
chr11-123844482-123844998	176	342	33.4032	...ATGWMTCA...	1
chr12-77546590-77546814	125	161	32.4518	...ATGMRTCA...	1
chr19-19488386-19488724	68	272	32.1632	...ATGAMTYA...	1
chr20-48782243-48783124	491	392	53.6745	...ATGANTCA...	-1
chr8-139842799-139843349	430	182	32.5855	...ATGACTCW...	1
chr21-46587093-46587319	85	143	32.1632	...ATGAMTYA...	1
chr3-126946273-126946481	228	42	33.2181	...ATGACTMM...	1
chr17-33401689-33401987	233	67	39.8482	...ATGASTSA...	1
chr11-5246030-5247334	1180	126	31.7436	...ATGAYWCA...	-1
chr13-106684586-106684764	53	127	33.3508	...ATGAYTCM...	-1
chr13-43294603-43295018	65	352	42.3481	...ATGASYCA...	1
chr5-127270497-127271017	292	230	39.8482	...ATGASTSA...	1
chr5-111071559-111071731	51	123	31.0874	...ATGARTMA...	1
chr1-23501275-23501459	115	131	30.5449	...ATGWYTCA...	1
chr6-15473784-15474095	281	92	33.8016	...ATGACKCM...	1
chr12-60546603-60547035	58	436	31.3543	...ATGRRTCA...	-1
chr9-120434513-120435076	464	101	53.6745	...ATGANTCA...	1
chr7-47330943-47331800	210	709	41.638	...ATGWSTCA...	1
chr3-105105931-105106714	528	317	32.8603	...ATGAMYCA...	-1
chr12-109090228-109090761	239	296	31.0874	...ATGARTMA...	-1
chr8-55084355-55084673	129	251	39.9723	...ATGASTMAT..	-1
chr3-194247990-194248261	78	195	48.1338	...ATGASTMA...	-1
chr8-119090913-119091236	67	318	53.6745	...ATGANTCA...	1
chr8-130639331-130639540	213	58	42.7131	...ATGASWCA...	1
chr1-168598068-168598661	273	322	33.2181	...ATGACTMM...	1
chr1-201708790-201709341	360	253	34.7736	...ATGAMKCA...	-1
chr8-28257467-28257731	204	62	53.6745	...ATGANTCA...	-1
chr12-95790661-95791020	109	252	35.4611	...ATGACTMR...	1
chr17-57416203-57416432	108	123	31.41	...ATGACKSA...	1
chr6-116529992-116530178	33	215	42.3481	...ATGASYCA...	-1
chr13-106577780-106578103	143	242	53.6745	...ATGANTCA...	1
chr10-73728404-73728712	203	167	53.6745	...ATGANTCA...	1
chr16-50840465-50840685	209	73	33.4302	...ATGAMTSA...	1
chr5-140900834-140901133	74	227	53.6745	...ATGANTCA...	-1
chr3-66872220-66872395	33	144	31.41	...ATGACKSA...	-1
chr7-35737014-35737333	272	49	42.7131	...ATGASWCA...	-1
chr3-146495954-146496167	172	103	39.8482	...ATGASTSA...	-1
chr16-50840465-50840685	213	69	32.1632	...ATGAMTYA...	1
chr1-117315342-117315594	15	299	53.6745	...ATGANTCA...	-1
chr8-55541891-55542214	9	376	33.1561	...ATGMSTCAT..	1
chr2-136232903-136233135	42	192	53.6745	...ATGANTCA...	1
chr7-152126245-152126487	258	46	42.7131	...ATGASWCA...	-1
chr9-111342122-111342831	641	130	31.0874	...ATGARTMA...	1
chr12-133757850-133758088	94	146	31.478	...ATGACYCR...	-1
chr13-73478916-73479126	154	58	53.6745	...ATGANTCA...	-1
chr11-102630912-102631452	413	189	36.0515	...ATGAYKCA...	-1
chr3-24380018-24380297	199	82	33.2181	...ATGACTMM...	1
chr4-95748621-95748948	172	217	53.6745	...ATGANTCA...	-1
chr5-160120735-160121317	335	249	42.7131	...ATGASWCA...	1
chr8-85031226-85031577	157	256	53.6745	...ATGANTCA...	-1
chr2-197158847-197159335	85	465	53.6745	...ATGANTCA...	1
chr17-35806156-35806635	221	260	53.6745	...ATGANTCA...	-1
chr1-116920799-116921072	244	31	53.6745	...ATGANTCA...	-1
chr7-92745377-92745596	196	85	53.6745	...ATGANTCA...	-1
chr7-107951963-107952377	144	272	35.4611	...ATGACTMR...	-1
chr10-4450183-4450493	309	63	39.9723	...ATGASTMAT..	1
chr20-45903110-45904008	725	175	31.0874	...ATGARTMA...	-1
chr5-118371938-118372156	65	155	53.6745	...ATGANTCA...	1
chr10-33798173-33798626	46	409	31.41	...ATGACKSA...	1
chr10-121461464-121461765	6	357	53.6745	...ATGANTCA...	-1
chr22-32416014-32416502	273	217	41.638	...ATGWSTCA...	1
chr10-82410053-82410286	12	223	42.3481	...ATGASYCA...	1
chr6-152237925-152238350	357	130	42.7131	...ATGASWCA...	1
chr6-22113205-22113576	369	64	39.1778	...ATGRSTCA...	-1
chr6-154560615-154560885	42	290	53.6745	...ATGANTCA...	1
chr9-79773377-79774209	99	735	42.7131	...ATGASWCA...	-1
chr12-27925592-27926042	185	267	30.9667	...ATGWCTCR...	-1
chr3-32511198-32511650	338	176	48.1338	...ATGASTMA...	-1
chr11-128077835-128078211	98	340	36.0515	...ATGAYKCA...	1
chr8-55541891-55542214	234	151	53.6745	...ATGANTCA...	1
chr12-13326066-13326908	802	102	39.1778	...ATGRSTCA...	-1
chr5-95429716-95430363	301	348	42.3693	...ATGASTYA...	-1
chr2-158103298-158103665	185	184	39.8482	...ATGASTSA...	-1
chr9-93959433-93960575	944	260	53.6745	...ATGANTCA...	1
chr5-5271483-5272068	245	402	33.4302	...ATGAMTSA...	-1
chr3-149950813-149951155	49	355	53.6745	...ATGANTCA...	-1
chr2-58961540-58961700	33	129	32.5855	...ATGACTCW...	1
chr12-18299251-18299745	27	529	32.1632	...ATGAMTYA...	-1
chr4-122279677-122279965	100	190	53.6745	...ATGANTCA...	-1
chr20-62525466-62526130	464	262	33.3508	...ATGAYTCM...	1
chr11-34227910-34228160	223	89	39.8482	...ATGASTSA...	-1
chr2-133008100-133008271	130	43	53.6745	...ATGANTCA...	-1
chr7-120742525-120743380	471	446	53.6745	...ATGANTCA...	-1
chr17-53510027-53511088	606	457	48.1338	...ATGASTMA...	1
chr4-5039821-5040279	43	477	32.8603	...ATGAMYCA...	-1
chr2-45400851-45401240	69	322	33.4302	...ATGAMTSA...	-1
chr2-161080356-161080780	410	76	53.6745	...ATGANTCA...	1
chr6-134684349-134684722	364	71	53.6745	...ATGANTCA...	1
chr8-111151393-111151742	226	125	33.6595	...ATGAMWCA...	-1
chr10-2898795-2899005	162	110	42.7131	...ATGASWCA...	-1
chr3-30323813-30324139	175	153	33.3508	...ATGAYTCM...	1
chr11-118783050-118783388	264	76	42.7131	...ATGASWCA...	1
chr6-15319153-15319405	268	46	32.5234	...ATGAMTCW...	-1
chr8-103921922-103922186	219	107	33.4302	...ATGAMTSA...	-1
chr1-241869391-241869812	392	91	53.6745	...ATGANTCA...	-1
chr1-116372052-116372238	14	234	53.6745	...ATGANTCA...	-1
chr7-139025461-139026056	383	274	30.9545	...ATGACNCA...	1
chr20-48963132-48963550	125	295	32.5234	...ATGAMTCW...	-1
chr5-120588187-120588527	268	134	33.2181	...ATGACTMM...	-1
chrX-152064644-152064860	132	86	42.3693	...ATGASTYA...	-1
chr3-45241339-45241718	113	328	33.2181	...ATGACTMM...	1
chr12-53066016-53066490	241	235	53.6745	...ATGANTCA...	-1
chr5-118371938-118372156	35	185	53.6745	...ATGANTCA...	1
chr4-125861393-125861778	272	115	42.7131	...ATGASWCA...	1
chr7-48676325-48677334	707	364	33.2181	...ATGACTMM...	1
chr8-55541891-55542214	10	375	45.1787	...ATGASKCA...	-1
chr7-44583563-44584073	316	256	53.6745	...ATGANTCA...	-1
chr19-39174046-39174464	103	317	42.7131	...ATGASWCA...	1
chr7-34100842-34101235	299	156	33.3508	...ATGAYTCM...	1
chr10-3510439-3510897	8	512	31.9574	...ATGAYYCA...	1
chr6-4321124-4321521	370	29	32.37	...ATGACKYA...	-1
chr5-120588187-120588527	285	117	42.3693	...ATGASTYA...	1
chr6-10430038-10430536	426	74	33.6595	...ATGAMWCA...	-1
chr7-120742525-120743380	672	245	34.7736	...ATGAMKCA...	-1
chr3-134046883-134047292	317	94	53.6745	...ATGANTCA...	-1
chr2-85200573-85200776	237	28	42.3693	...ATGASTYA...	-1
chr11-107575713-107576077	199	227	53.6745	...ATGANTCA...	1
chr6-80582704-80583116	139	335	53.6745	...ATGANTCA...	-1
chr8-35914780-35915053	150	125	34.4058	...ATGAYTMA...	1
chr2-142870063-142870337	32	244	33.3508	...ATGAYTCM...	-1
chrX-22383601-22383787	149	99	42.3481	...ATGASYCA...	1
chr20-45903110-45904008	183	717	33.6595	...ATGAMWCA...	1
chr19-11455065-11455257	69	185	33.6595	...ATGAMWCA...	1
chr3-185035513-185035743	68	164	53.6745	...ATGANTCA...	-1
chr16-51572969-51573304	129	208	53.6745	...ATGANTCA...	-1
chr11-122067568-122068237	156	575	31.0874	...ATGARTMA...	1
chr6-155253813-155254047	208	28	53.6745	...ATGANTCA...	1
chr19-35809920-35810252	229	105	31.3543	...ATGRRTCA...	-1
chr11-63861927-63862105	164	16	32.37	...ATGACKYA...	-1
chr2-139706864-139707314	94	358	34.4058	...ATGAYTMA...	1
chr10-70805177-70805604	42	447	53.6745	...ATGANTCA...	-1
chr11-12087623-12088146	398	127	48.1338	...ATGASTMA...	-1
chr7-46017481-46018515	493	603	30.5449	...ATGWYTCA...	-1
chr13-73303380-73303589	85	126	36.0515	...ATGAYKCA...	-1
chr5-73928726-73929146	442	40	53.6745	...ATGANTCA...	1
chr4-113004290-113004744	280	176	53.6745	...ATGANTCA...	1
chr6-3592620-3592951	238	95	48.1338	...ATGASTMA...	1
chr1-198412356-198412896	363	239	53.6745	...ATGANTCA...	1
chr16-69107126-69107534	333	77	45.1787	...ATGASKCA...	1
chr12-26492107-26492636	238	353	53.6745	...ATGANTCA...	1
chr4-123819337-123819846	403	108	42.7131	...ATGASWCA...	-1
chr1-223894764-223895362	58	542	32.4518	...ATGMRTCA...	-1
chr14-49333293-49333461	137	33	53.6745	...ATGANTCA...	1
chr18-70785315-70785676	229	194	42.7131	...ATGASWCA...	1
chr8-132155731-132155963	166	68	31.0874	...ATGARTMA...	1
chr9-90813017-90813331	229	147	33.6595	...ATGAMWCA...	-1
chr18-21231279-21231603	136	190	53.6745	...ATGANTCA...	-1
chr3-7717965-7718134	100	71	30.3898	...ATGACTMW...	-1
chr2-213249994-213250247	110	205	39.8482	...ATGASTSA...	-1
chr9-33161546-33162060	339	177	33.2181	...ATGACTMM...	1
chr1-182122584-182122789	26	241	33.6595	...ATGAMWCA...	-1
chr5-114867135-114867626	77	476	33.4302	...ATGAMTSA...	1
chr2-65467682-65468013	284	109	53.6745	...ATGANTCA...	-1
chr5-129906613-129906839	81	207	53.6745	...ATGANTCA...	1
chr10-3510439-3510897	188	332	53.6745	...ATGANTCA...	-1
chr21-35055353-35056293	430	512	36.0515	...ATGAYKCA...	-1
chr2-91787473-91787626	19	196	31.9574	...ATGAYYCA...	1
chr7-43687053-43688042	666	325	53.6745	...ATGANTCA...	1
chr4-40318674-40319311	149	490	30.9849	...ATGWCTMA...	-1
chr11-75794979-75795218	173	68	32.1632	...ATGAMTYA...	-1
chr9-123884815-123885213	47	353	32.1479	...ATGASTCWT..	-1
chr9-97691620-97692227	204	465	53.6745	...ATGANTCA...	-1
chr1-197745524-197745879	163	194	31.0874	...ATGARTMA...	-1
chr12-5194915-5195509	508	88	31.41	...ATGACKSA...	-1
chr20-56592203-56593011	800	70	39.1778	...ATGRSTCA...	1
chr7-157357582-157358267	242	505	31.3543	...ATGRRTCA...	-1
chr5-90354233-90354721	261	229	42.3481	...ATGASYCA...	1
chr1-204140592-204141291	514	247	42.7131	...ATGASWCA...	-1
chr3-89609679-89610004	32	295	32.1632	...ATGAMTYA...	1
chr12-18299251-18299745	354	202	33.2181	...ATGACTMM...	1
chr3-178495717-178495904	133	116	30.3898	...ATGACTMW...	1
chr22-18056379-18056832	278	177	33.2181	...ATGACTMM...	1
chr17-76731850-76732253	210	255	39.9723	...ATGASTMAT..	-1
chr12-101415974-101416250	178	160	33.2181	...ATGACTMM...	-1
chr8-113628772-113629047	36	241	53.6745	...ATGANTCA...	1
chr1-234700046-234700797	607	206	31.7436	...ATGAYWCA...	1
chr12-11882401-11882709	161	209	53.6745	...ATGANTCA...	-1
chr15-33534470-33535033	501	64	39.8482	...ATGASTSA...	1
chr5-156986148-156986631	265	280	39.1778	...ATGRSTCA...	-1
chr12-89619512-89620026	334	182	33.3508	...ATGAYTCM...	-1
chr7-12295715-12296209	136	420	33.2181	...ATGACTMM...	-1
chr3-45241339-45241718	353	88	53.6745	...ATGANTCA...	-1
chr17-74868444-74869059	193	484	32.8603	...ATGAMYCA...	1
chr4-182717348-182717555	122	147	32.1632	...ATGAMTYA...	1
chr7-140225507-140225784	198	81	39.1778	...ATGRSTCA...	-1
chr5-159008855-159009363	406	104	30.5449	...ATGWYTCA...	1
chr9-76302146-76302345	245	16	30.9849	...ATGWCTMA...	1
chr8-132928790-132929094	300	66	33.6595	...ATGAMWCA...	1
chr8-94867140-94867348	27	183	32.4518	...ATGMRTCA...	-1
chr3-172340521-172340989	34	496	34.4058	...ATGAYTMA...	-1
chr12-15950494-15950978	385	161	31.41	...ATGACKSA...	1
chr16-49082601-49082816	195	82	42.3481	...ATGASYCA...	-1
chr4-169991202-169991824	269	355	53.6745	...ATGANTCA...	-1
chr5-162806518-162806929	228	185	31.2383	.AGMTGWGTCAC..	1
chr21-36510586-36511508	500	424	33.4302	...ATGAMTSA...	-1
chr3-195910253-195910485	94	140	53.6745	...ATGANTCA...	1
chr20-11881874-11882115	19	284	30.9849	...ATGWCTMA...	-1
chr1-235110614-235111239	301	386	53.6745	...ATGANTCA...	1
chr13-80202603-80202830	61	228	30.5449	...ATGWYTCA...	-1
chr5-38871806-38872362	549	69	53.6745	...ATGANTCA...	-1
chr7-92745377-92745596	256	25	53.6745	...ATGANTCA...	-1
chr21-38282220-38282551	75	258	42.7131	...ATGASWCA...	-1
chr7-13056909-13057203	19	277	53.6745	...ATGANTCA...	1
chr20-36929732-36929950	199	21	42.7131	...ATGASWCA...	1
chr6-132384892-132385249	226	133	33.6595	...ATGAMWCA...	1
chr10-54515252-54515577	238	149	33.4032	...ATGWMTCA...	1
chr18-74399293-74399546	107	208	53.6745	...ATGANTCA...	-1
chr22-39198768-39198972	168	38	34.7736	...ATGAMKCA...	-1
chr5-59388372-59388777	439	28	53.6745	...ATGANTCA...	1
chr11-84529101-84529413	172	202	39.9723	...ATGASTMAT..	-1
chr20-42832771-42833159	247	203	33.2181	...ATGACTMM...	-1
chr17-26307135-26307730	5	592	33.4302	...ATGAMTSA...	1
chr2-68958009-68958300	130	163	53.6745	...ATGANTCA...	1
chr10-70821145-70821366	50	173	39.1778	...ATGRSTCA...	1
chr13-50554365-50554537	92	82	30.5449	...ATGWYTCA...	1
chr10-69646444-69646676	140	154	33.4032	...ATGWMTCA...	-1
chr12-106809087-106809298	24	249	41.638	...ATGWSTCA...	1
chr4-174173432-174174049	76	603	45.1787	...ATGASKCA...	1
chr5-5271483-5272068	241	406	31.478	...ATGACYCR...	-1
chr1-159061700-159062326	133	555	53.6745	...ATGANTCA...	-1
chr22-39198768-39198972	187	19	42.3481	...ATGASYCA...	1
chr1-155863302-155863769	255	214	42.7131	...ATGASWCA...	1
chr1-165425292-165425535	150	155	42.7131	...ATGASWCA...	-1
chr7-130597719-130598408	47	644	35.5618	...ATGAMTCM...	1
chr7-115858105-115858619	438	138	53.6745	...ATGANTCA...	1
chr15-47676468-47676755	105	184	30.5449	...ATGWYTCA...	-1
chr20-51539315-51540582	801	528	33.4302	...ATGAMTSA...	1
chr3-101645455-101645847	309	85	53.6745	...ATGANTCA...	-1
chr2-232367849-232368030	2	241	32.1632	...ATGAMTYA...	-1
chr11-109962773-109963051	41	239	42.1343	...ATGASTCW...	-1
chr11-30382430-30382855	82	405	31.0874	...ATGARTMA...	1
chr7-18548591-18549337	64	744	41.638	...ATGWSTCA...	-1
chr20-55498859-55499117	194	66	31.7436	...ATGAYWCA...	-1
chr3-7181886-7182142	10	308	41.638	...ATGWSTCA...	1
chr15-96342949-96343459	442	70	30.9849	...ATGWCTMA...	1
chr2-65593607-65593972	302	125	53.6745	...ATGANTCA...	-1
chr3-5102917-5103109	75	179	32.8603	...ATGAMYCA...	1
chr2-235588668-235589024	189	169	31.3543	...ATGRRTCA...	1
chr3-42514837-42515283	9	439	35.617	...ATGARTCR...	-1
chr10-18273099-18273393	140	156	30.5449	...ATGWYTCA...	-1
chr18-3351166-3351487	97	226	53.6745	...ATGANTCA...	-1
chr12-43798072-43798342	41	231	32.8603	...ATGAMYCA...	1
chr20-50312336-50312902	377	191	33.4302	...ATGAMTSA...	1
chr15-85455316-85455758	438	66	33.2181	...ATGACTMM...	-1
chr11-31384024-31384216	197	57	32.5855	...ATGACTCW...	-1
chr1-218653618-218654010	198	196	42.7131	...ATGASWCA...	-1
chr6-39393760-39394347	218	371	53.6745	...ATGANTCA...	1
chr7-34019670-34020037	104	325	36.0515	...ATGAYKCA...	-1
chr6-16691068-16691479	383	30	31.7436	...ATGAYWCA...	-1
chr1-204027732-204028175	133	372	31.0874	...ATGARTMA...	1
chr2-112732678-112732905	210	19	39.1778	...ATGRSTCA...	1
chr1-234052431-234052865	294	142	31.41	...ATGACKSA...	-1
chr8-128490669-128490916	67	242	45.1787	...ATGASKCA...	1
chr1-189588808-189589368	162	460	53.6745	...ATGANTCA...	1
chr13-100928102-100928405	86	279	33.4302	...ATGAMTSA...	-1
chr2-46136222-46136407	23	224	33.2181	...ATGACTMM...	-1
chr10-54211412-54211811	171	230	31.0874	...ATGARTMA...	-1
chr11-118783050-118783388	84	256	35.617	...ATGARTCR...	1
chr3-168115270-168115528	264	56	31.0874	...ATGARTMA...	-1
chr11-30382430-30382855	107	380	53.6745	...ATGANTCA...	-1
chr19-46701952-46702248	212	86	32.1479	...ATGASTCWT..	-1
chr8-129691801-129692033	159	135	53.6745	...ATGANTCA...	-1
chr5-168343709-168344154	32	475	42.3693	...ATGASTYA...	-1
chr5-14190525-14191042	141	378	32.3246	...ATGACKCW...	-1
chr2-97622806-97623045	159	82	31.41	...ATGACKSA...	1
chr8-66699129-66699447	74	306	53.6745	...ATGANTCA...	-1
chr20-42832771-42833159	155	295	53.6745	...ATGANTCA...	1
chr15-85455316-85455758	204	300	53.6745	...ATGANTCA...	-1
chr12-46198762-46198947	145	102	33.0593	...ATGMMTCA...	1
chr5-150472935-150473576	258	445	41.638	...ATGWSTCA...	1
chr10-72459409-72459608	8	193	42.7131	...ATGASWCA...	1
chr7-41149883-41150330	134	375	33.2181	...ATGACTMM...	1
chr12-90176654-90176931	134	205	53.6745	...ATGANTCA...	-1
chr1-179112584-179112850	107	161	53.6745	...ATGANTCA...	-1
chr18-60828998-60829244	129	179	39.9723	...ATGASTMAT..	1
chr12-47661422-47661717	209	148	31.0874	...ATGARTMA...	1
chr11-18111782-18111928	157	51	48.1338	...ATGASTMA...	1
chr9-75201514-75202010	305	253	53.6745	...ATGANTCA...	-1
chr12-26110844-26111201	112	247	53.6745	...ATGANTCA...	-1
chr20-6571542-6572219	525	214	53.6745	...ATGANTCA...	-1
chr3-143333323-143333586	102	163	31.9574	...ATGAYYCA...	-1
chr7-23374134-23374656	259	265	39.9723	...ATGASTMAT..	1
chr10-8314812-8315321	92	479	33.0593	...ATGMMTCA...	1
chr14-84615718-84615921	135	70	32.5855	...ATGACTCW...	1
chr8-8168034-8168630	153	445	53.6745	...ATGANTCA...	-1
chr6-2630901-2631139	3	237	33.4302	...ATGAMTSA...	-1
chr20-13393506-13393687	8	235	35.4611	...ATGACTMR...	-1
chr7-48127910-48128398	280	270	53.6745	...ATGANTCA...	1
chr4-152093969-152094221	275	39	34.7736	...ATGAMKCA...	1
chr6-31171157-31171490	24	371	53.6745	...ATGANTCA...	-1
chr3-126630399-126630770	29	404	53.6745	...ATGANTCA...	-1
chr3-101645455-101645847	308	86	53.6745	...ATGANTCA...	1
chr8-91683123-91683605	412	132	42.3481	...ATGASYCA...	1
chr11-122067568-122068237	248	483	31.3543	...ATGRRTCA...	1
chr1-238036737-238037247	306	206	31.0874	...ATGARTMA...	-1
chr4-177736675-177736998	266	59	42.3481	...ATGASYCA...	1
chr4-115771807-115771984	102	77	42.3693	...ATGASTYA...	1
chr12-615184-615391	64	205	30.5449	...ATGWYTCA...	-1
chr11-63861927-63862105	103	77	53.6745	...ATGANTCA...	-1
chr13-99201300-99201568	27	243	30.5449	...ATGWYTCA...	-1
chr10-6543802-6544238	326	172	41.638	...ATGWSTCA...	1
chr1-160965887-160966235	222	128	53.6745	...ATGANTCA...	-1
chr6-89745686-89745922	175	63	36.0515	...ATGAYKCA...	1
chr3-156035117-156035775	279	381	32.1479	...ATGASTCWT..	1
chr7-87538588-87538816	137	93	32.1632	...ATGAMTYA...	-1
chr15-99387949-99388199	90	222	32.5234	...ATGAMTCW...	-1
chr7-34019670-34020037	59	370	53.6745	...ATGANTCA...	1
chr10-4768112-4768367	120	197	32.5855	...ATGACTCW...	1
chr6-119240653-119240903	108	204	32.5234	...ATGAMTCW...	-1
chr19-13841946-13842201	67	250	35.617	...ATGARTCR...	1
chr3-72387839-72388096	185	74	33.6595	...ATGAMWCA...	-1
chr10-16933872-16934285	133	282	39.9723	...ATGASTMAT..	-1
chr3-156035117-156035775	266	394	53.6745	...ATGANTCA...	1
chr14-85934704-85934884	59	183	33.4032	...ATGWMTCA...	1
chr8-86847699-86848630	744	189	33.6595	...ATGAMWCA...	-1
chr1-208672503-208672732	61	230	33.6595	...ATGAMWCA...	-1
chr7-47514664-47514848	228	18	35.4611	...ATGACTMR...	1
chr1-239921038-239921379	117	226	34.7736	...ATGAMKCA...	1
chr2-61061829-61062077	98	212	33.4302	...ATGAMTSA...	1
chr7-115858105-115858619	358	218	30.5449	...ATGWYTCA...	1
chr20-52259480-52259941	351	112	53.6745	...ATGANTCA...	1
chr2-97330987-97331326	114	287	53.6745	...ATGANTCA...	-1
chr9-85236450-85236703	83	232	53.6745	...ATGANTCA...	1
chr5-14105907-14106306	149	252	32.5855	...ATGACTCW...	-1
chr13-44887336-44887770	171	325	41.638	...ATGWSTCA...	-1
chr1-149910984-149911508	398	128	53.6745	...ATGANTCA...	1
chr13-45563658-45563979	94	289	42.1343	...ATGASTCW...	-1
chr7-24865901-24866489	501	89	53.6745	...ATGANTCA...	-1
chr15-64814016-64814524	187	323	33.0593	...ATGMMTCA...	-1
chr13-74001567-74002106	397	144	42.3693	...ATGASTYA...	-1
chr17-45317478-45317927	388	123	30.5449	...ATGWYTCA...	-1
chr11-102631483-102631746	90	175	53.6745	...ATGANTCA...	1
chr12-15950494-15950978	479	67	42.7131	...ATGASWCA...	-1
chr5-146275797-146276073	189	89	33.3508	...ATGAYTCM...	1
chr12-24768835-24769248	259	156	35.5618	...ATGAMTCM...	1
chr1-162642970-162643272	240	124	53.6745	...ATGANTCA...	-1
chr7-17639703-17640360	23	636	32.8603	...ATGAMYCA...	-1
chr4-45319414-45319615	56	207	53.6745	...ATGANTCA...	1
chr1-230686186-230686588	248	156	41.638	...ATGWSTCA...	1
chr8-39018815-39019026	91	122	41.638	...ATGWSTCA...	1
chr8-91683123-91683605	171	373	53.6745	...ATGANTCA...	-1
chr2-197140684-197140908	137	149	42.7131	...ATGASWCA...	-1
chr3-149088897-149089179	160	124	53.6745	...ATGANTCA...	-1
chr8-93935339-93935709	9	363	36.0515	...ATGAYKCA...	1
chr21-35055353-35056293	293	649	53.6745	...ATGANTCA...	-1
chr5-94237274-94237522	228	82	33.6595	...ATGAMWCA...	1
chr11-107883699-107883848	80	71	31.41	...ATGACKSA...	-1
chr7-14441449-14441854	377	30	36.0515	...ATGAYKCA...	-1
chr6-88279100-88279362	1	323	53.6745	...ATGANTCA...	-1
chr17-66804832-66805036	189	17	32.8603	...ATGAMYCA...	1
chr5-88561338-88561795	193	326	53.6745	...ATGANTCA...	-1
chr20-56686743-56687538	701	156	39.1778	...ATGRSTCA...	-1
chrX-12992578-12992850	186	88	31.2383	.AGMTGWGTCAC..	1
chr13-89851264-89851494	194	98	31.0874	...ATGARTMA...	-1
chr14-95731855-95732282	155	274	53.6745	...ATGANTCA...	-1
chr7-116151600-116152362	611	153	31.3543	...ATGRRTCA...	1
chr20-55498859-55499117	208	52	53.6745	...ATGANTCA...	-1
chr17-14109146-14109565	190	231	53.6745	...ATGANTCA...	-1
chr12-113376798-113377022	161	65	41.638	...ATGWSTCA...	-1
chr5-73926352-73927214	45	819	33.4032	...ATGWMTCA...	1
chr12-32191156-32191372	132	146	42.3481	...ATGASYCA...	1
chr5-95743932-95744465	413	122	53.6745	...ATGANTCA...	-1
chr9-22030026-22030618	417	237	53.6745	...ATGANTCA...	-1
chr12-25486675-25487016	123	220	53.6745	...ATGANTCA...	1
chr13-110778789-110779042	19	296	53.6745	...ATGANTCA...	1
chr7-129589096-129589552	270	248	33.4302	...ATGAMTSA...	1
chr1-243417765-243418095	242	90	53.6745	...ATGANTCA...	1
chr16-22037827-22038081	178	138	34.7736	...ATGAMKCA...	-1
chr18-68039925-68040431	238	270	32.5855	...ATGACTCW...	-1
chr5-173193065-173193784	129	592	33.2181	...ATGACTMM...	1
chr4-62525583-62525803	2	280	42.3481	...ATGASYCA...	-1
chr7-115957331-115957800	291	180	33.2181	...ATGACTMM...	1
chr1-223283139-223283665	107	421	53.6745	...ATGANTCA...	-1
chr12-27276612-27276852	31	271	31.41	...ATGACKSA...	-1
chr13-97925421-97925649	93	137	45.1787	...ATGASKCA...	-1
chr13-44887336-44887770	194	302	39.9723	...ATGASTMAT..	1
chr11-113731994-113732279	326	21	34.4058	...ATGAYTMA...	-1
chr8-101690959-101691194	179	58	32.4518	...ATGMRTCA...	1
chr1-229050445-229050652	48	221	33.2181	...ATGACTMM...	1
chr1-164652093-164652851	730	30	41.638	...ATGWSTCA...	1
chr20-33113457-33114019	536	28	53.6745	...ATGANTCA...	-1
chr7-73265180-73265712	54	480	33.2181	...ATGACTMM...	-1
chr4-58290298-58290531	184	51	53.6745	...ATGANTCA...	1
chr1-55388772-55389259	99	450	42.7131	...ATGASWCA...	-1
chr12-49260805-49261173	172	258	53.6745	...ATGANTCA...	1
chr12-15950494-15950978	375	171	42.7131	...ATGASWCA...	1
chr5-90609948-90610578	219	413	41.638	...ATGWSTCA...	-1
chr12-89764575-89764965	44	408	30.9849	...ATGWCTMA...	1
chr5-108064935-108065347	232	182	31.0874	...ATGARTMA...	-1
chr15-50733907-50734116	250	21	31.41	...ATGACKSA...	1
chr20-50147729-50148139	83	329	53.6745	...ATGANTCA...	1
chr7-23752114-23752614	231	331	33.4302	...ATGAMTSA...	1
chr17-31594231-31594716	240	307	53.6745	...ATGANTCA...	1
chr13-42184560-42184797	158	81	42.3693	...ATGASTYA...	-1
chr17-60868039-60868380	96	247	31.478	...ATGACYCR...	1
chr2-64291857-64292118	89	174	32.1632	...ATGAMTYA...	-1
chr17-38179631-38179967	127	271	33.0593	...ATGMMTCA...	-1
chr2-65794460-65794693	122	113	53.6745	...ATGANTCA...	-1
chr22-42063482-42063683	38	225	33.2181	...ATGACTMM...	-1
chr8-78358456-78358683	52	177	32.8603	...ATGAMYCA...	-1
chr7-12295715-12296209	90	466	33.2181	...ATGACTMM...	1
chr2-235160479-235160953	207	269	33.6595	...ATGAMWCA...	1
chr12-31644349-31645059	499	213	53.6745	...ATGANTCA...	1
chr2-235160479-235160953	134	342	53.6745	...ATGANTCA...	-1
chr7-5647279-5647507	3	227	30.9545	...ATGACNCA...	1
chr18-21231279-21231603	135	191	53.6745	...ATGANTCA...	1
chr11-267026-267222	9	249	31.41	...ATGACKSA...	-1
chr5-150996958-150997901	749	196	53.6745	...ATGANTCA...	-1
chr16-66542001-66542472	348	125	31.41	...ATGACKSA...	1
chr3-177888389-177889088	576	125	32.4518	...ATGMRTCA...	-1
chr1-184836343-184836761	178	242	53.6745	...ATGANTCA...	1
chr9-16705165-16705623	302	158	33.0593	...ATGMMTCA...	-1
chr2-139706864-139707314	342	110	53.6745	...ATGANTCA...	-1
chr6-49524098-49524426	74	256	32.8603	...ATGAMYCA...	1
chr2-151482049-151482375	40	288	42.3481	...ATGASYCA...	-1
chr17-41623654-41624275	325	358	33.4302	...ATGAMTSA...	-1
chr17-57914529-57915438	754	217	33.4302	...ATGAMTSA...	-1
chr2-28499002-28499540	170	370	53.6745	...ATGANTCA...	-1
chr1-192522530-192522700	58	114	33.1561	...ATGMSTCAT..	-1
chr10-69646444-69646676	139	155	31.7436	...ATGAYWCA...	1
chr1-234700046-234700797	56	757	33.4302	...ATGAMTSA...	-1
chr6-155253813-155254047	209	27	53.6745	...ATGANTCA...	-1
chr11-67973481-67973716	185	52	31.3543	...ATGRRTCA...	-1
chr3-194751479-194751899	310	172	48.1338	...ATGASTMA...	-1
chr6-2876904-2877185	116	167	42.7131	...ATGASWCA...	1
chr14-37586319-37586570	6	307	53.6745	...ATGANTCA...	-1
chr1-7563546-7563752	130	138	34.7736	...ATGAMKCA...	-1
chr2-137715796-137716000	16	250	32.1479	...ATGASTCWT..	-1
chr5-1113042-1113564	159	365	53.6745	...ATGANTCA...	1
chr3-177888389-177889088	342	359	31.3543	...ATGRRTCA...	1
chr8-43066583-43066815	169	65	39.1778	...ATGRSTCA...	1
chr3-189042379-189042764	324	123	39.8482	...ATGASTSA...	1
chr16-49082601-49082816	255	22	42.3481	...ATGASYCA...	-1
chr14-68942878-68943140	42	222	31.41	...ATGACKSA...	1
chr1-145652339-145652835	413	85	30.5449	...ATGWYTCA...	1
chr4-121189428-121189629	91	112	39.8482	...ATGASTSA...	-1
chr14-59198327-59198568	79	224	41.638	...ATGWSTCA...	1
chr12-81399484-81399695	72	201	33.2181	...ATGACTMM...	1
chr2-62881676-62882012	43	295	33.1561	...ATGMSTCAT..	-1
chr9-93959433-93960575	149	1055	34.4058	...ATGAYTMA...	-1
chr7-89927233-89927836	231	434	30.3898	...ATGACTMW...	-1
chr8-85031226-85031577	253	160	39.1778	...ATGRSTCA...	1
chr19-33867939-33868222	50	235	53.6745	...ATGANTCA...	1
chr12-8707104-8707356	281	33	31.41	...ATGACKSA...	1
chr20-33680396-33681541	1127	20	53.6745	...ATGANTCA...	-1
chr5-90421678-90421903	198	29	39.8482	...ATGASTSA...	-1
chr8-87317532-87317819	326	23	30.5449	...ATGWYTCA...	1
chr11-123844482-123844998	177	341	31.7436	...ATGAYWCA...	-1
chr1-28680565-28681026	301	162	42.7131	...ATGASWCA...	1
chr6-162766333-162766585	154	160	34.4058	...ATGAYTMA...	1
chr5-116102096-116102546	324	128	53.6745	...ATGANTCA...	1
chr10-13942198-13942401	163	42	33.3508	...ATGAYTCM...	-1
chr13-45906293-45906890	211	388	41.638	...ATGWSTCA...	1
chr4-129643207-129643461	153	163	39.8482	...ATGASTSA...	-1
chr5-71362290-71363153	438	487	33.2181	...ATGACTMM...	-1
chr20-52199244-52199859	357	320	53.6745	...ATGANTCA...	1
chr9-129829886-129830238	118	236	31.0874	...ATGARTMA...	-1
chr20-10983147-10983409	33	291	30.5449	...ATGWYTCA...	1
chr13-106577780-106578103	150	235	45.1787	...ATGASKCA...	1
chr2-179343181-179343459	8	332	32.5234	...ATGAMTCW...	1
chr12-32606866-32607432	290	278	39.9723	...ATGASTMAT..	1
chr14-32805311-32805503	74	180	33.4302	...ATGAMTSA...	1
chr11-46604422-46604625	150	115	33.4302	...ATGAMTSA...	1
chr13-81691155-81691393	97	143	42.7131	...ATGASWCA...	-1
chr4-47305329-47305554	253	34	30.5449	...ATGWYTCA...	1
chr2-131585110-131585365	169	148	53.6745	...ATGANTCA...	-1
chr6-22113205-22113576	207	226	53.6745	...ATGANTCA...	-1
chr16-68702131-68702598	150	319	39.8482	...ATGASTSA...	1
chr7-30358050-30358496	317	191	41.638	...ATGWSTCA...	1
chr20-33065441-33065649	21	189	42.7131	...ATGASWCA...	-1
chr5-95197337-95197939	619	45	33.8016	...ATGACKCM...	-1
chr12-19284572-19284803	181	52	53.6745	...ATGANTCA...	-1
chr5-128559289-128559534	177	130	39.8482	...ATGASTSA...	1
chr5-147214944-147215299	92	265	33.2181	...ATGACTMM...	-1
chr14-69144171-69144553	269	115	33.8016	...ATGACKCM...	-1
chr6-147402254-147402580	163	225	30.4597	...ATGMCKCA...	1
chr1-180796388-180796757	196	235	35.4611	...ATGACTMR...	1
chr2-28499002-28499540	214	326	31.2383	.AGMTGWGTCAC..	-1
chr2-223621521-223621822	313	50	30.3898	...ATGACTMW...	-1
chr1-145092235-145092956	482	301	33.2181	...ATGACTMM...	1
chr12-39762683-39762975	102	192	30.9849	...ATGWCTMA...	-1
chr3-55398570-55398814	49	257	30.3898	...ATGACTMW...	1
chr6-64062106-64062414	22	348	53.6745	...ATGANTCA...	-1
chr8-28127696-28127916	180	42	32.5234	...ATGAMTCW...	1
chr12-33051284-33051625	282	61	42.3481	...ATGASYCA...	1
chr1-240929098-240929438	50	292	31.0874	...ATGARTMA...	-1
chr14-62004150-62004788	22	618	42.7131	...ATGASWCA...	1
chr4-169686939-169687144	141	66	33.4302	...ATGAMTSA...	1
chr5-123932620-123932936	126	252	53.6745	...ATGANTCA...	-1
chr6-142891832-142892090	16	304	32.1632	...ATGAMTYA...	-1
chr21-40183219-40183562	233	112	31.3543	...ATGRRTCA...	1
chr1-223673829-223674224	266	191	53.6745	...ATGANTCA...	1
chr7-155743857-155744587	179	553	32.5234	...ATGAMTCW...	1
chr21-34217319-34217737	69	351	31.7436	...ATGAYWCA...	-1
chr6-10033579-10034021	60	444	53.6745	...ATGANTCA...	-1
chr13-81691155-81691393	168	72	34.4058	...ATGAYTMA...	-1
chr20-55363280-55364678	919	541	53.6745	...ATGANTCA...	1
chr7-130597719-130598408	528	163	31.3543	...ATGRRTCA...	-1
chr2-151482049-151482375	228	100	42.3693	...ATGASTYA...	1
chr8-77281229-77281466	27	212	42.7131	...ATGASWCA...	1
chr10-49461739-49462125	343	105	39.9723	...ATGASTMAT..	-1
chr4-77115595-77116000	146	261	53.6745	...ATGANTCA...	1
chr7-98822107-98822548	351	152	42.3481	...ATGASYCA...	1
chr20-55181353-55181810	492	27	53.6745	...ATGANTCA...	-1
chr13-106577780-106578103	151	234	33.1561	...ATGMSTCAT..	-1
chr7-107655385-107655985	262	400	53.6745	...ATGANTCA...	1
chr13-77510810-77511039	43	188	42.3481	...ATGASYCA...	1
chr5-148366409-148367038	667	24	31.0874	...ATGARTMA...	-1
chr15-53888001-53888264	264	61	32.6875	...ATGASTCMT..	1
chr10-26156132-26156583	360	93	31.9574	...ATGAYYCA...	1
chr10-95885605-95885781	82	96	34.7736	...ATGAMKCA...	-1
chr14-56052315-56052563	20	290	31.0874	...ATGARTMA...	-1
chr11-33248994-33249198	94	112	33.6595	...ATGAMWCA...	-1
chr17-19966955-19967516	268	355	31.0874	...ATGARTMA...	1
chr5-147440443-147440694	126	187	53.6745	...ATGANTCA...	1
chr11-16023489-16023851	342	82	32.4518	...ATGMRTCA...	-1
chr9-79773377-79774209	98	736	41.638	...ATGWSTCA...	1
chr5-124429603-124430012	77	334	32.1632	...ATGAMTYA...	1
chr11-105807049-105807334	175	112	32.5234	...ATGAMTCW...	-1
chr5-65106884-65107472	143	447	53.6745	...ATGANTCA...	1
chr2-228280344-228280566	136	88	53.6745	...ATGANTCA...	-1
chr13-45818202-45818367	11	156	32.5725	...ATGWCKCA...	1
chr18-24067036-24067240	99	167	33.4302	...ATGAMTSA...	1
chr10-105435932-105436199	67	262	45.1787	...ATGASKCA...	-1
chr5-116597765-116598136	259	174	38.0222	...ATGAYTCR...	-1
chr5-100002957-100003464	276	233	53.6745	...ATGANTCA...	1
chr5-94237274-94237522	205	105	53.6745	...ATGANTCA...	-1
chr8-102620069-102620553	24	522	32.1632	...ATGAMTYA...	-1
chr1-209090617-209090963	67	281	31.0874	...ATGARTMA...	-1
chr5-73839290-73839635	228	119	53.6745	...ATGANTCA...	-1
chr6-10033579-10034021	218	286	33.2181	...ATGACTMM...	1
chr7-21465632-21466152	285	237	42.3481	...ATGASYCA...	-1
chr11-116881969-116882367	160	240	53.6745	...ATGANTCA...	1
chr9-19161736-19162137	95	368	33.2181	...ATGACTMM...	1
chr7-134571167-134571529	16	408	33.4302	...ATGAMTSA...	1
chr13-35858798-35859003	161	46	30.5449	...ATGWYTCA...	1
chr18-20637918-20638135	243	36	33.4302	...ATGAMTSA...	-1
chr9-76302146-76302345	223	38	33.2181	...ATGACTMM...	1
chr1-200348461-200349120	303	358	42.3481	...ATGASYCA...	-1
chr14-90083885-90084169	40	306	33.3508	...ATGAYTCM...	-1
chr7-21406056-21406556	27	535	53.6745	...ATGANTCA...	-1
chr3-159352822-159353041	144	77	31.7436	...ATGAYWCA...	-1
chr18-63803410-63803630	44	238	53.6745	...ATGANTCA...	-1
chr2-18995714-18995913	31	230	33.2181	...ATGACTMM...	1
chr7-101765350-101765577	140	149	53.6745	...ATGANTCA...	-1
chr4-184659258-184659595	239	160	32.3246	...ATGACKCW...	1
chr2-153277978-153278392	77	339	33.2181	...ATGACTMM...	1
chr14-23259613-23259815	244	20	35.5618	...ATGAMTCM...	1
chr3-189559237-189559633	304	94	53.6745	...ATGANTCA...	-1
chr1-172608013-172608594	97	546	31.0874	...ATGARTMA...	-1
chr20-3778715-3778969	204	112	33.6595	...ATGAMWCA...	-1
chr3-176696008-176696274	59	269	41.638	...ATGWSTCA...	1
chr7-155522550-155523033	148	397	30.4597	...ATGMCKCA...	1
chr14-84615718-84615921	89	116	31.41	...ATGACKSA...	1
chr10-18273099-18273393	95	201	53.6745	...ATGANTCA...	1
chr3-100322017-100322387	180	252	53.6745	...ATGANTCA...	1
chr5-102808524-102808824	248	114	53.6745	...ATGANTCA...	1
chr2-171018803-171018994	110	143	41.638	...ATGWSTCA...	-1
chr9-128005451-128006023	296	338	36.0515	...ATGAYKCA...	-1
chr7-48676325-48677334	872	199	53.6745	...ATGANTCA...	-1
chr7-5558557-5558787	148	84	36.0515	...ATGAYKCA...	1
chr19-15392333-15392558	126	101	35.5618	...ATGAMTCM...	-1
chr7-114871000-114871670	374	358	53.6745	...ATGANTCA...	-1
chr1-240929098-240929438	71	271	30.5449	...ATGWYTCA...	-1
chr6-128953250-128953684	39	397	31.41	...ATGACKSA...	1
chr8-24151304-24151608	11	355	32.1479	...ATGASTCWT..	-1
chr5-159626019-159626242	21	204	42.7131	...ATGASWCA...	-1
chr12-9374036-9374484	14	436	32.1632	...ATGAMTYA...	1
chr5-31811337-31811734	172	227	53.6745	...ATGANTCA...	-1
chr1-218653618-218654010	355	39	33.3508	...ATGAYTCM...	-1
chr6-16277714-16278043	55	336	53.6745	...ATGANTCA...	-1
chr5-133801603-133802003	65	337	31.2383	.AGMTGWGTCAC..	1
chr5-172192301-172193331	474	618	32.4518	...ATGMRTCA...	-1
chr17-70598650-70599327	685	54	30.4181	...ATGMCTCR...	1
chr12-89619512-89620026	62	454	42.3693	...ATGASTYA...	-1
chr5-83220810-83221419	478	193	33.2181	...ATGACTMM...	1
chr2-102717218-102717721	272	233	41.638	...ATGWSTCA...	1
chr10-92630973-92631553	52	530	32.4518	...ATGMRTCA...	1
chr2-158641609-158642082	221	254	33.4302	...ATGAMTSA...	-1
chr17-40477131-40477455	275	51	33.6595	...ATGAMWCA...	1
chr3-111329502-111329868	60	368	42.7131	...ATGASWCA...	1
chr2-14329983-14330320	24	375	32.1632	...ATGAMTYA...	1
chr2-161080356-161080780	470	16	53.6745	...ATGANTCA...	1
chr2-68958009-68958300	229	64	33.4302	...ATGAMTSA...	1
chr1-1790855-1791182	144	185	32.5234	...ATGAMTCW...	1
chr18-3964554-3964739	202	45	31.7436	...ATGAYWCA...	1
chr15-73856671-73857152	175	368	53.6745	...ATGANTCA...	1
chr8-128490669-128490916	68	241	33.1561	...ATGMSTCAT..	-1
chr9-21832087-21832827	71	731	48.1338	...ATGASTMA...	-1
chr9-117656995-117657818	270	555	42.1343	...ATGASTCW...	-1
chr11-9587622-9587889	210	59	32.1479	...ATGASTCWT..	-1
chr21-40183219-40183562	138	207	32.4518	...ATGMRTCA...	1
chr5-95615551-95616395	477	429	53.6745	...ATGANTCA...	1
chr19-11455065-11455257	70	184	30.5449	...ATGWYTCA...	-1
chr2-222598930-222599197	166	163	34.4058	...ATGAYTMA...	-1
chr3-178495717-178495904	26	223	53.6745	...ATGANTCA...	-1
chr4-38668813-38669205	95	359	30.9545	...ATGACNCA...	-1
chr19-52408215-52408457	195	109	32.5855	...ATGACTCW...	1
chr20-36617627-36619073	186	1322	33.3508	...ATGAYTCM...	1
chr4-110077008-110077251	3	302	53.6745	...ATGANTCA...	-1
chr18-61078099-61078324	143	84	53.6745	...ATGANTCA...	1
chr5-93769022-93769811	635	216	41.638	...ATGWSTCA...	-1
chr5-59388372-59388777	282	185	32.5234	...ATGAMTCW...	-1
chr9-93822809-93823102	52	243	53.6745	...ATGANTCA...	-1
chr7-14441449-14441854	177	230	53.6745	...ATGANTCA...	1
chr10-18273099-18273393	96	200	53.6745	...ATGANTCA...	-1
chr2-65593607-65593972	401	26	42.7131	...ATGASWCA...	-1
chr6-56716730-56717024	76	220	32.1632	...ATGAMTYA...	-1
chr5-14035385-14036432	1016	93	53.6745	...ATGANTCA...	-1
chr10-87403504-87403986	175	369	48.1338	...ATGASTMA...	1
chr22-42063482-42063683	209	54	36.0515	...ATGAYKCA...	-1
chr6-162602890-162603065	93	84	53.6745	...ATGANTCA...	1
chr7-30358050-30358496	265	243	33.2181	...ATGACTMM...	-1
chr3-114063743-114063966	42	183	53.6745	...ATGANTCA...	1
chr14-54309579-54309835	175	143	42.3481	...ATGASYCA...	1
chr17-43371367-43371757	322	130	33.0593	...ATGMMTCA...	1
chr5-90446027-90446320	133	162	53.6745	...ATGANTCA...	1
chr3-178495717-178495904	25	224	53.6745	...ATGANTCA...	1
chr3-142494921-142495123	19	245	32.5234	...ATGAMTCW...	1
chr4-95375333-95375541	191	19	32.5855	...ATGACTCW...	-1
chr16-55602010-55602466	155	363	53.6745	...ATGANTCA...	1
chr11-45281634-45281936	178	186	32.1479	...ATGASTCWT..	1
chr7-155743857-155744587	415	317	53.6745	...ATGANTCA...	1
chr8-29512948-29513266	238	142	53.6745	...ATGANTCA...	-1
chr1-178708383-178708926	259	346	53.6745	...ATGANTCA...	1
chr18-43354266-43354462	15	243	34.4058	...ATGAYTMA...	-1
chr10-6853205-6853462	93	226	32.5234	...ATGAMTCW...	-1
chr3-174868575-174868971	260	198	53.6745	...ATGANTCA...	1
chr7-134190754-134191049	23	274	53.6745	...ATGANTCA...	1
chr17-6700608-6700814	58	150	39.9723	...ATGASTMAT..	-1
chr14-27245130-27245305	153	24	33.0593	...ATGMMTCA...	-1
chr7-142192129-142192637	69	441	33.2181	...ATGACTMM...	-1
chr12-76337787-76338409	642	42	31.7436	...ATGAYWCA...	1
chr9-19161736-19162137	18	445	53.6745	...ATGANTCA...	-1
chr12-18299251-18299745	303	253	42.3693	...ATGASTYA...	-1
chr3-23136527-23137017	271	281	53.6745	...ATGANTCA...	-1
chr9-114774476-114775368	853	41	31.0874	...ATGARTMA...	1
chr4-54809933-54810273	83	259	35.4611	...ATGACTMR...	-1
chr8-93935339-93935709	25	347	53.6745	...ATGANTCA...	1
chr12-94093008-94093386	287	93	34.7736	...ATGAMKCA...	1
chr11-121909349-121909626	144	135	41.638	...ATGWSTCA...	-1
chr5-37370968-37371281	238	137	30.9545	...ATGACNCA...	1
chr6-162766333-162766585	105	209	53.6745	...ATGANTCA...	1
chr14-75454972-75455253	92	191	42.3693	...ATGASTYA...	1
chr11-86454806-86455067	1	322	41.638	...ATGWSTCA...	1
chr13-97793576-97793942	226	142	42.3693	...ATGASTYA...	1
chr16-56946261-56946476	140	137	33.4302	...ATGAMTSA...	1
chr20-52684040-52684636	50	548	39.8482	...ATGASTSA...	1
chr20-52486267-52486940	69	666	32.4518	...ATGMRTCA...	1
chr2-169323543-169323847	337	29	34.7736	...ATGAMKCA...	1
chr7-19998060-19998496	409	29	33.6595	...ATGAMWCA...	1
chr4-64416319-64416524	47	220	33.6595	...ATGAMWCA...	-1
chr2-219534573-219534738	45	122	39.1778	...ATGRSTCA...	1
chr9-71795529-71795880	124	229	53.6745	...ATGANTCA...	1
chr20-39727530-39727840	340	32	33.6595	...ATGAMWCA...	-1
chr2-223707167-223707636	405	66	53.6745	...ATGANTCA...	-1
chr6-72192567-72192816	3	308	33.2181	...ATGACTMM...	1
chr2-36705417-36705602	163	24	41.638	...ATGWSTCA...	1
chr15-49102261-49102491	69	223	33.2181	...ATGACTMM...	1
chr3-162109286-162109580	9	287	53.6745	...ATGANTCA...	1
chr20-55181353-55181810	432	87	53.6745	...ATGANTCA...	-1
chr17-6494961-6495595	298	398	42.7131	...ATGASWCA...	1
chr2-142870339-142870539	19	243	33.0593	...ATGMMTCA...	-1
chr9-33130137-33130848	34	679	48.1338	...ATGASTMA...	-1
chr5-142975651-142976284	344	291	53.6745	...ATGANTCA...	1
chr7-7216717-7217223	160	348	33.2181	...ATGACTMM...	-1
chr7-36320501-36320763	46	218	33.2181	...ATGACTMM...	-1
chr17-78579300-78579817	231	288	41.638	...ATGWSTCA...	1
chr12-15974656-15974832	116	62	41.638	...ATGWSTCA...	-1
chr1-60731937-60732161	143	83	41.638	...ATGWSTCA...	-1
chr9-93944656-93945192	241	297	41.638	...ATGWSTCA...	-1
chr5-167579852-167580097	59	248	34.7736	...ATGAMKCA...	-1
chr20-56916903-56917968	618	509	53.6745	...ATGANTCA...	1
chr7-116151600-116152362	345	419	30.4597	...ATGMCKCA...	-1
chr20-42832771-42833159	259	191	53.6745	...ATGANTCA...	1
chr2-192510856-192511517	431	292	32.5234	...ATGAMTCW...	-1
chr11-46735721-46735995	118	158	33.3508	...ATGAYTCM...	1
chr9-118135301-118135857	180	438	32.1479	...ATGASTCWT..	-1
chr4-29612370-29612576	253	15	34.7736	...ATGAMKCA...	-1
chr1-240201194-240201417	159	126	32.1632	...ATGAMTYA...	1
chr13-109567913-109568311	309	91	31.2383	.AGMTGWGTCAC..	1
chr12-64554307-64554550	38	267	31.0874	...ATGARTMA...	1
chr7-17639703-17640360	332	327	53.6745	...ATGANTCA...	1
chr1-223283139-223283665	148	380	42.7131	...ATGASWCA...	1
chr17-1326105-1326687	122	462	34.7736	...ATGAMKCA...	1
chr10-72117159-72117640	392	151	53.6745	...ATGANTCA...	-1
chr5-5271483-5272068	166	481	30.5449	...ATGWYTCA...	-1
chr20-58547175-58547893	387	333	32.4518	...ATGMRTCA...	-1
chr3-131802381-131802764	234	211	53.6745	...ATGANTCA...	1
chr12-31431359-31431627	8	262	33.2181	...ATGACTMM...	1
chr20-58829944-58830350	14	454	44.4448	...ATGASTCM...	-1
chr5-75997113-75997558	95	412	31.41	...ATGACKSA...	-1
chr5-136624947-136625152	239	28	44.4448	...ATGASTCM...	1
chr4-125861393-125861778	352	35	42.3693	...ATGASTYA...	-1
chr1-160369990-160370385	100	357	30.4181	...ATGMCTCR...	-1
chr15-47676468-47676755	227	62	53.6745	...ATGANTCA...	-1
chr13-45563658-45563979	9	374	32.37	...ATGACKYA...	-1
chr18-73409165-73409468	48	317	31.7436	...ATGAYWCA...	1
chr2-68958009-68958300	131	162	53.6745	...ATGANTCA...	-1
chr5-122765692-122766067	150	227	31.2383	.AGMTGWGTCAC..	1
chr2-134192890-134193070	25	217	33.2181	...ATGACTMM...	-1
chr8-34783220-34783556	61	337	53.6745	...ATGANTCA...	1
chr21-30009086-30009692	459	209	31.0874	...ATGARTMA...	-1
chr7-118512900-118513210	222	90	32.1479	...ATGASTCWT..	1
chr1-235632170-235632652	158	386	33.4302	...ATGAMTSA...	1
chr7-34019670-34020037	225	204	53.6745	...ATGANTCA...	-1
chr11-82796434-82796642	131	79	33.4302	...ATGAMTSA...	1
chr2-55652537-55652895	152	208	31.41	...ATGACKSA...	-1
chr13-104926050-104926251	171	92	48.1338	...ATGASTMA...	-1
chr15-59862594-59862999	55	352	32.1479	...ATGASTCWT..	1
chr11-19395845-19396265	179	303	42.7131	...ATGASWCA...	1
chr6-46843911-46844224	288	27	33.4032	...ATGWMTCA...	1
chr18-45856964-45857120	110	48	39.9723	...ATGASTMAT..	1
chr20-58536149-58537009	300	622	53.6745	...ATGANTCA...	1
chr11-105051989-105052212	175	50	39.1778	...ATGRSTCA...	-1
chr20-35213868-35214252	161	225	35.617	...ATGARTCR...	-1
chr8-56814232-56814638	241	167	33.2181	...ATGACTMM...	-1
chr2-143868136-143868503	91	338	30.5449	...ATGWYTCA...	-1
chr17-70657582-70658251	603	128	45.1787	...ATGASKCA...	-1
chr9-128005451-128006023	134	500	32.5234	...ATGAMTCW...	-1
chr3-57984332-57984646	75	301	39.8482	...ATGASTSA...	1
chr9-135626786-135626985	44	217	33.3508	...ATGAYTCM...	1
chr3-131802381-131802764	235	210	53.6745	...ATGANTCA...	-1
chr1-85085057-85085325	233	97	34.4058	...ATGAYTMA...	1
chr5-102311105-102311391	98	250	42.3693	...ATGASTYA...	-1
chr4-25197504-25197704	239	23	31.0874	...ATGARTMA...	1
chr11-45281634-45281936	128	236	42.3693	...ATGASTYA...	1
chr7-103301016-103301664	457	193	30.3898	...ATGACTMW...	1
chr2-182675670-182675827	24	135	53.6745	...ATGANTCA...	1
chr3-18700111-18700311	207	55	30.9849	...ATGWCTMA...	1
chr5-158508845-158509113	170	160	31.9574	...ATGAYYCA...	1
chr21-17078928-17079468	41	561	42.7131	...ATGASWCA...	-1
chr12-89764575-89764965	53	399	33.2181	...ATGACTMM...	1
chr1-65013350-65013571	46	177	42.3693	...ATGASTYA...	1
chrX-9199606-9199761	124	33	53.6745	...ATGANTCA...	1
chr7-135020342-135020644	187	177	53.6745	...ATGANTCA...	-1
chr3-93877923-93878415	101	453	53.6745	...ATGANTCA...	1
chr2-179143954-179144242	135	155	31.3543	...ATGRRTCA...	1
chr2-182396493-182396695	66	198	31.41	...ATGACKSA...	-1
chr4-108785007-108785391	0	446	53.6745	...ATGANTCA...	-1
chr19-35896309-35896608	175	126	41.638	...ATGWSTCA...	-1
chr10-4925679-4925931	10	304	33.2181	...ATGACTMM...	-1
chr7-97761144-97761630	19	529	33.4032	...ATGWMTCA...	-1
chr5-123932620-123932936	125	253	53.6745	...ATGANTCA...	1
chr12-29894344-29894903	354	267	33.2181	...ATGACTMM...	-1
chr3-12776310-12776509	111	150	32.8603	...ATGAMYCA...	1
chr6-154560615-154560885	43	289	53.6745	...ATGANTCA...	-1
chr20-51100827-51101405	263	317	32.4518	...ATGMRTCA...	-1
chr4-137334005-137334336	77	316	53.6745	...ATGANTCA...	1
chr11-7621648-7621875	103	126	53.6745	...ATGANTCA...	1
chr12-6404319-6404650	168	165	53.6745	...ATGANTCA...	1
chr5-94237274-94237522	74	236	34.4058	...ATGAYTMA...	-1
chr9-1732891-1733059	87	83	32.1479	...ATGASTCWT..	1
chrX-12992578-12992850	53	221	30.5449	...ATGWYTCA...	1
chr4-700848-701072	113	113	39.1778	...ATGRSTCA...	1
chr2-161209003-161209350	115	234	38.5681	..GRTGACTCAYTT	-1
chr1-187831525-187832007	327	217	53.6745	...ATGANTCA...	-1
chr14-34116562-34116914	233	121	33.6595	...ATGAMWCA...	1
chr17-39595651-39596082	421	72	32.1479	...ATGASTCWT..	-1
chr7-155654947-155655219	13	321	39.9723	...ATGASTMAT..	-1
chr1-85794523-85794944	259	224	53.6745	...ATGANTCA...	-1
chr6-128953250-128953684	358	78	30.3898	...ATGACTMW...	-1
chr5-54450829-54451078	50	261	53.6745	...ATGANTCA...	1
chr3-98641747-98642237	53	499	34.7736	...ATGAMKCA...	1
chr13-109567913-109568311	60	340	33.4302	...ATGAMTSA...	-1
chr3-39033856-39034103	235	74	53.6745	...ATGANTCA...	-1
chr20-50618737-50619092	326	31	32.1632	...ATGAMTYA...	1
chr16-9141749-9142055	78	290	53.6745	...ATGANTCA...	1
chr7-34075592-34076048	110	348	39.1778	...ATGRSTCA...	1
chr5-140090707-140091029	58	326	53.6745	...ATGANTCA...	-1
chr1-189686349-189686586	161	78	35.4611	...ATGACTMR...	-1
chr3-138313401-138313885	385	161	36.0515	...ATGAYKCA...	1
chr22-24726993-24727213	23	199	32.5234	...ATGAMTCW...	1
chr2-112732678-112732905	13	216	48.1338	...ATGASTMA...	1
[truncated: 1,545 more rows]

## Sheet: mm9_family_17
Sequence Click on the sequence name to view the motif in UCSC	Start_position (from start) Start position of the motif within the sequence (from start)	Start_position (from end) Start position of the motif within the sequence (from end)	Best_Z-score Best Z-score of the motif within this sequence	Instance_with_best_ZS Consensus sequence of the instance of the motif with best Z-score	Strand Strand: 1=forward, -1=reverse
chr18-5591700-5591899	25	176	12.6819	.GTCGYRAA.	1
chr17-25910650-25910949	31	270	13.8223	.GYCGKAAA.	-1
chr12-32036250-32036549	123	178	12.6819	.GTCGYRAA.	1
chr4-74924100-74924399	67	234	12.6819	.GNCGTAAA.	1
chr4-123395300-123395599	124	177	15.9603	.GYCGYAAA.	1
chrX-102164400-102164499	90	11	13.8527	.GYCGTAWA.	-1
chr19-3217750-3217899	3	208	12.6819	.GTCGYRAA.	-1
chr7-97129150-97129399	11	300	12.6819	.GTCGYRAA.	1
chr2-164860200-164860599	133	268	15.9603	.GYCGYAAA.	-1
chr13-112507950-112508149	10	251	11.3892	.GCCGYAAW.	1
chr10-38853700-38853949	203	108	11.7288	.GTCGYAMA.	1
chr12-112951250-112951549	192	109	12.6819	.GTCGYRAA.	-1
chr17-16042150-16042299	16	195	11.7288	.GYCGTARA.	-1
chr10-38853700-38853949	17	294	15.9603	.GYCGYAAA.	1
chr12-68472300-68472549	152	99	11.7288	.GTCGYAMA.	1
chr5-135845750-135845999	64	247	12.6819	.GTCGYRAA.	-1
chr11-69715050-69715399	22	329	12.6819	.GTCGYRAA.	1
chr11-69715050-69715399	56	295	12.6819	.GTCGYRAA.	1
chr10-38853700-38853949	46	265	15.9603	.GYCGYAAA.	1
chr5-96310700-96310849	197	14	14.9627	.GYCGTAAW.	1
chrX-67601950-67602099	61	150	11.3892	.GCCGTMAW.	1
chr5-78050200-78050299	3	98	20.7995	.GYCGTAAWG	1
chr11-69715050-69715399	233	118	15.9603	.GYCGYAAA.	1
chr4-74924100-74924399	49	252	29.794	.GYCGKAAAG	1
chr10-99950000-99950299	148	153	12.6819	.GTCGYRAA.	1
chr2-132672300-132672499	7	194	12.6819	.GTCGYRAA.	1
chr3-115590900-115591149	104	147	15.9603	.GYCGYAAA.	-1
chr12-31224850-31224999	17	194	13.8223	.GYCGKAAA.	1
chr4-123395300-123395599	164	137	15.9603	.GYCGYAAA.	1
chr11-69715050-69715399	96	255	12.6819	.GTCGYRAA.	1
chrX-69175800-69176049	23	228	13.8527	.GYCGTAWA.	-1
chr10-38853700-38853949	65	246	20.7995	.GYCGTAAWG	-1
chr12-112951250-112951549	203	98	29.794	.GYCGTAAMG	1
chr10-99950000-99950299	128	173	15.9603	.GYCGYAAA.	1
chr2-157563050-157563349	118	183	15.9603	.GYCGYAAA.	-1
chr10-115434350-115434549	34	167	12.9431	.GYCGTRAA.	-1
chr5-135845750-135845999	75	236	11.7288	.GYCGTARA.	1
chr2-164860200-164860599	114	287	12.6819	.GTCGYRAA.	1
chrX-102164400-102164499	30	71	13.8527	.GYCGTAWA.	-1
chr11-69715050-69715399	151	200	15.9603	.GYCGYAAA.	1
chr7-145780600-145780799	198	63	13.8527	.GYCGTAWA.	1
chr17-25910650-25910949	73	228	12.6819	.GTCGYRAA.	-1
chr2-157563050-157563349	33	268	15.9603	.GYCGYAAA.	-1
chr2-168103000-168103199	61	200	17.3451	.GYCGTAAM.	-1
chr3-115590900-115591149	75	176	12.6819	.GTCGYRAA.	1
chr5-135845750-135845999	44	267	15.9603	.GYCGYAAA.	1
chr5-96310700-96310849	137	74	14.9627	.GYCGTAAW.	1
chr2-57061350-57061499	58	153	12.6819	.GTCGYRAA.	1
chr12-112951250-112951549	261	40	15.9603	.GYCGYAAA.	-1
chr2-157563050-157563349	51	250	15.9603	.GYCGYAAA.	-1
chr10-38853700-38853949	263	48	11.7288	.GTCGYAMA.	1
chr12-117011450-117011599	94	57	11.3892	.GCCGTMAW.	1
chr18-5591700-5591899	8	193	12.6819	.GTCGYRAA.	1
chr11-50611400-50611549	159	52	12.6819	.GTCGYRAA.	-1

## Sheet: tair9_family_3
Sequence Click on the sequence name to view the motif in UCSC	Start_position (from start) Start position of the motif within the sequence (from start)	Start_position (from end) Start position of the motif within the sequence (from end)	Best_Z-score Best Z-score of the motif within this sequence	Instance_with_best_ZS Consensus sequence of the instance of the motif with best Z-score	Strand Strand: 1=forward, -1=reverse
chr2-383206-383791	422	165	37.3518	.ACRCGTGK.....	-1
chr5-25703931-25705113	612	572	37.8204	...GMCACGYG...	-1
chr3-22804589-22804870	34	249	38.3605	...SACACGYG...	1
chr2-12821741-12823297	158	1400	36.7049	CACGYGTS......	1
chr2-261739-262032	277	18	37.1521	...GNCACGTG...	1
chr2-761831-761992	58	165	39.4133	...GMCACGTR...	-1
chr5-7678571-7679048	125	354	37.3518	.ACRCGTGK.....	1
chr4-17997669-17997916	172	137	36.7158	....CCACGTGK..	-1
chr1-7570878-7571046	125	45	37.3518	.ACRCGTGK.....	-1
chr3-3923158-3923789	241	392	38.4916	...GMCACGTS...	1
chr5-272094-272561	183	286	48.1797	..TGACACGTSK..	-1
chr3-386884-387160	4	334	37.1521	...GNCACGTG...	1
chr2-19232348-19232596	84	226	38.6892	....MCMCGTGT..	-1
chr2-13006539-13006920	253	130	38.6892	....MCMCGTGT..	1
chr5-25764091-25764396	149	218	37.1521	...GNCACGTG...	-1
chr4-17502346-17502667	228	95	37.3518	.ACRCGTGK.....	1
chr2-16244564-16244715	44	109	37.1521	...GNCACGTG...	-1
chr3-10064659-10064955	155	143	38.6892	....MCMCGTGT..	1
chr3-4070687-4070877	100	152	36.7049	CACGYGTS......	-1
chr5-7540953-7541184	110	123	37.3518	.ACRCGTGK.....	-1
chr2-12939392-12939618	133	95	38.3605	...SACACGYG...	1
chr2-19051941-19052128	124	125	37.1521	...GNCACGTG...	1
chr4-17502346-17502667	84	239	36.7049	CACGYGTS......	1
chr4-16983227-16983496	71	200	37.1521	...GNCACGTG...	1
chr5-16206930-16207322	265	129	37.3518	.ACRCGTGK.....	-1
chr3-19940440-19940728	27	263	37.8204	...GMCRCGTG...	-1
chr3-386884-387160	63	275	37.3518	.ACRCGTGK.....	-1
chr3-7909652-7909985	248	87	37.1521	...GNCACGTG...	-1
chr5-26645151-26645445	218	78	36.4311	....MCACSTGTC.	-1
chr4-13749377-13749607	113	119	38.5618	.ACGCCMCGTK...	1
chr5-23658522-23658782	177	85	37.1521	...GNCACGTG...	1
chr3-386884-387160	114	224	52.8446	....MCACGTGK..	-1
chr1-27982086-27982306	159	123	44.7018	...KMCACGTG...	1
chr2-15616170-15616578	30	380	44.554	.AYGCCACGTKG..	1
chr2-12123326-12123571	49	258	36.7049	CACGYGTS......	-1
chr4-17398719-17399049	105	227	40.859	....MCRCGTGT..	-1
chr1-18691484-18691734	253	59	37.0423	...GMCWCGTG...	-1
chr5-26853603-26853896	261	94	36.7049	CACGYGTS......	-1
chr3-18892431-18892553	36	148	44.5532	.TMGRCACGTG...	-1
chr5-23658522-23658782	174	88	36.7049	CACGYGTS......	-1
chr3-2346757-2347019	295	29	36.6805	TRYGCCACG.....	1
chr5-3661767-3662052	155	132	36.7158	....CCACGTGK..	-1
chr1-25880455-25881661	526	682	36.7049	CACGYGTS......	-1
chr4-9779903-9780130	65	164	52.8446	....MCACGTGK..	1
chr1-26721637-26721882	170	137	38.4916	...GMCACGTS...	-1
chr2-12821741-12823297	1218	340	36.6805	TRYGCCACG.....	1
chr3-3589312-3589667	191	166	37.1521	...GNCACGTG...	-1
chr5-24906912-24907102	123	129	36.7158	....CCACGTGK..	1
chr2-12123326-12123571	52	255	38.3605	...SACACGYG...	1
chr1-27596058-27596382	96	290	37.1521	...GNCACGTG...	1
chr3-18892431-18892553	39	145	36.7049	CACGYGTS......	1
chr3-19940440-19940728	145	145	37.3518	.ACRCGTGK.....	-1
chr5-4156454-4156761	106	263	52.8446	....MCACGTGK..	-1
chr4-17764313-17764677	104	322	37.1521	...GNCACGTG...	1
chr5-26853603-26853896	327	28	37.3518	.ACRCGTGK.....	1
chr4-13674889-13675219	284	48	41.5575	SWCGCCACGT....	1
chr5-22665332-22665464	89	105	36.7049	CACGYGTS......	1
chr5-4441614-4441894	23	259	37.7721	...GMSACGTG...	1
chr1-17702581-17702800	217	64	36.7049	CACGYGTS......	-1
chr5-25703931-25705113	979	205	36.7049	CACGYGTS......	-1
chr1-6062005-6062148	39	166	40.859	....MCRCGTGT..	-1
chr3-19214502-19214639	100	99	38.5625	.AYGACACGTKG..	-1
chr3-3923158-3923789	181	452	37.1521	...GNCACGTG...	1
chr1-26038420-26038564	92	54	36.7049	CACGYGTS......	1
chr5-20900377-20900716	125	216	36.7049	CACGYGTS......	1
chr5-24953064-24953306	193	111	40.2058	....MCACGYGT..	-1
chr4-16451683-16453559	778	1160	38.6892	....MCMCGTGT..	-1
chr1-28318867-28319088	237	46	36.7049	CACGYGTS......	-1
chr3-7063426-7063705	198	83	37.1521	...GNCACGTG...	-1
chr5-19735499-19735786	105	184	36.6838	....MCACGTST..	-1
chr4-6864124-6866156	1717	377	37.0423	...GMCWCGTG...	-1
chr5-18589561-18589766	85	182	39.4133	...GMCACGTR...	1
chr4-2587236-2588313	285	794	38.6892	....MCMCGTGT..	1
chr2-19245179-19245656	211	268	36.7049	CACGYGTS......	-1
chr1-18765583-18765811	20	210	48.1797	..TGACACGTSK..	1
chr2-18757140-18757324	149	37	37.5882	..ASACACGWGT..	-1
chr3-2352854-2353111	63	256	37.1521	...GNCACGTG...	1
chr3-20552659-20552942	96	189	36.7049	CACGYGTS......	-1
chr5-4156454-4156761	103	266	37.3518	.ACRCGTGK.....	-1
chr1-2013568-2013793	95	132	37.3518	.ACRCGTGK.....	-1
chr1-22444168-22444529	270	153	37.1521	...GNCACGTG...	1
chr3-6842283-6842689	240	228	37.3518	.ACRCGTGK.....	1
chr1-10353801-10354189	266	184	36.7049	CACGYGTS......	-1
chr5-26645151-26645445	161	135	36.7049	CACGYGTS......	-1
chr2-12821741-12823297	152	1406	37.3518	.ACRCGTGK.....	-1
chr1-19993167-19993347	54	188	37.7721	...GMSACGTG...	1
chr3-18364954-18365117	24	141	37.8204	...GMCRCGTG...	-1
chr3-22326113-22326436	113	212	37.3518	.ACRCGTGK.....	1
chr1-3247620-3248099	214	267	38.6892	....MCMCGTGT..	1
chr1-27647039-27647247	162	48	38.6892	....MCMCGTGT..	1
chr2-16244564-16244715	52	101	37.3518	.ACRCGTGK.....	1
chr4-13903956-13904191	192	45	36.7049	CACGYGTS......	-1
chr1-3247620-3248099	213	268	37.3518	.ACRCGTGK.....	-1
chr2-12123326-12123571	137	170	52.8446	....MCACGTGK..	-1
chr1-27478802-27478993	138	115	37.1521	...GNCACGTG...	1
chr4-12686376-12688312	608	1390	38.4916	...GMCACGTS...	-1
chr1-7267306-7267661	184	173	38.6892	....MCMCGTGT..	-1
chr3-18363899-18364258	175	186	37.1853	....CCRCGTGK..	1
chr1-8060610-8061016	205	203	37.7721	...GMSACGTG...	-1
chr3-5123291-5123620	357	34	37.3518	.ACRCGTGK.....	-1
chr5-266346-266738	127	327	44.554	..TGACAYGTGTM.	1
chr4-11638772-11639082	217	155	36.7049	CACGYGTS......	1
chr4-13903956-13904191	195	42	37.1521	...GNCACGTG...	1
chr4-13847178-13847350	88	86	39.4133	...GMCACGTR...	-1
chr3-508511-509093	168	476	38.6892	....MCMCGTGT..	1
chr2-16244564-16244715	16	137	36.7049	CACGYGTS......	-1
chr3-9066230-9066613	57	328	39.2102	...RMCACGTG...	-1
chr3-1175263-1175583	47	275	41.5575	.TMGAYACGTG...	-1
chr3-2352854-2353111	199	120	36.7049	CACGYGTS......	1
chr1-190293-190530	147	92	37.3518	.ACRCGTGK.....	1
chr3-6805142-6805437	229	128	38.6892	....MCMCGTGT..	1
chr1-4129179-4129430	200	113	37.0423	...GMCWCGTG...	-1
chr1-3247620-3248099	216	265	38.3605	...SACACGYG...	-1
chr3-822384-822989	100	567	39.4133	...GMCACGTR...	1
chr1-26801758-26802089	82	251	52.8446	....MCACGTGK..	1
chr4-2587236-2588313	290	789	36.7049	CACGYGTS......	1
chr3-3923158-3923789	186	447	36.7049	CACGYGTS......	1
chr1-3664028-3664372	305	101	37.1521	...GNCACGTG...	-1
chr3-5058861-5059141	215	67	39.4133	...GMCACGTR...	-1
chr3-5236675-5236854	102	79	38.3605	...SACACGYG...	-1
chr5-25764091-25764396	150	217	37.3518	.ACRCGTGK.....	1
chr3-22731943-22732204	15	248	37.3518	.ACRCGTGK.....	-1
chr1-27478802-27478993	140	113	37.1521	...GNCACGTG...	-1
chr1-11249452-11249708	77	181	36.7049	CACGYGTS......	-1
chr4-5741977-5742309	97	237	37.1521	...GNCACGTG...	1
chr3-6632431-6632711	115	167	36.7158	....CCACGTGK..	1
chr3-17135846-17136167	141	242	38.3605	...SACACGYG...	1
chr1-8005404-8005511	2	107	38.6892	....MCMCGTGT..	-1
chr3-9989398-9989623	27	200	36.7049	CACGYGTS......	-1
chr5-19225420-19225598	14	166	52.8446	....MCACGTGK..	1
chr1-30302290-30302496	46	222	39.2102	...RMCACGTG...	1
chr5-7365611-7366628	80	939	38.4916	...GMCACGTS...	1
chr5-941364-941662	262	38	36.6838	....MCACGTST..	1
chr4-525277-525505	164	66	36.7049	CACGYGTS......	1
chr5-26853603-26853896	321	34	36.7049	CACGYGTS......	-1
chr4-17502346-17502667	79	244	37.1521	...GNCACGTG...	1
chr5-8731944-8732183	169	72	37.7721	...GMSACGTG...	1
chr3-6719908-6720134	69	159	38.3605	...SACACGYG...	-1
chr5-21607275-21607488	1	274	52.8446	....MCACGTGK..	-1
chr3-2346757-2347019	103	221	38.6892	....MCMCGTGT..	-1
chr4-12686217-12686340	96	29	38.3605	...SACACGYG...	1
chr3-21830344-21830807	218	307	37.3518	.ACRCGTGK.....	1
chr3-5123291-5123620	297	94	37.3518	.ACRCGTGK.....	-1
chr4-16166953-16167324	257	176	39.4133	...GMCACGTR...	1
chr4-17997669-17997916	170	139	36.7158	....CCACGTGK..	1
chr5-4392183-4392416	96	199	37.3518	.ACRCGTGK.....	1
chr3-12453899-12454029	50	82	37.1521	...GNCACGTG...	1
chr4-14646233-14646398	9	158	37.0423	...GMCWCGTG...	1
chr3-22248367-22248737	249	183	37.1521	...GNCACGTG...	-1
chr4-7354331-7354444	49	66	37.5875	.ACGCMACGK....	1
chr5-19312583-19312926	154	191	38.6892	....MCMCGTGT..	-1
chr1-23762032-23762319	93	196	39.4133	...GMCACGTR...	-1
chr5-16635384-16635723	124	217	37.3518	.ACRCGTGK.....	-1
chr5-3661767-3662052	153	134	37.1521	...GNCACGTG...	1
chr1-7366092-7366251	197	24	52.8446	....MCACGTGK..	1
chr1-302544-302800	81	237	37.3518	.ACRCGTGK.....	-1
chr1-11249452-11249708	103	155	44.5532	.TMGRCACGTG...	1
chr5-26645151-26645445	163	133	37.3518	.ACRCGTGK.....	-1
chr1-2013568-2013793	193	34	38.0409	....MCACGTGW..	-1
chr3-23175632-23175755	19	166	37.3518	.ACRCGTGK.....	1
chr3-6719908-6720134	161	67	36.7049	CACGYGTS......	-1
chr3-2612030-2612237	14	195	36.6838	....MCACGTST..	-1
chr3-21472854-21473144	137	155	37.1521	...GNCACGTG...	1
chr4-16983227-16983496	62	209	37.1521	...GNCACGTG...	-1
chr3-20611214-20611461	91	218	48.1797	..TGACACGTSK..	-1
chr3-20815969-20816180	135	78	37.3518	.ACRCGTGK.....	1
chr1-5531880-5532125	163	84	38.4916	...GMCACGTS...	1
chr5-26853603-26853896	264	91	37.8204	...GMCRCGTG...	1
chr4-12686217-12686340	95	30	37.3518	.ACRCGTGK.....	-1
chr3-22602609-22602897	112	238	44.5532	.ACSCCACGTR...	1
chr3-21242235-21242434	45	216	38.3605	...SACACGYG...	1
chr1-20617112-20617294	98	146	37.1521	...GNCACGTG...	-1
chr4-7354331-7354444	75	40	36.7158	....CCACGTGK..	-1
chr5-4392183-4392416	93	202	37.1521	...GNCACGTG...	1
chr2-19408611-19408767	79	79	36.7158	....CCACGTGK..	1
chr1-8547876-8548173	150	149	36.6838	....MCACGTST..	-1
chr1-28318867-28319088	245	38	36.7049	CACGYGTS......	1
chr4-9779903-9780130	68	161	37.3518	.ACRCGTGK.....	1
chr1-7267306-7267661	214	143	38.5618	..CGYCACGTRG..	-1
chr2-16244564-16244715	22	131	37.3518	.ACRCGTGK.....	1
chr3-18559121-18559389	143	127	38.6892	....MCMCGTGT..	1
chr5-22115781-22116117	270	128	37.8604	....MSACGTGT..	-1
chr1-6899574-6899882	133	177	37.3518	.ACRCGTGK.....	-1
chr4-9779903-9780130	62	167	36.7049	CACGYGTS......	-1
chr5-23898577-23898780	145	60	37.3518	.ACRCGTGK.....	1
chr3-22327841-22328303	104	360	37.1521	...GNCACGTG...	1
chr1-29098739-29099192	184	271	37.1521	...GNCACGTG...	1
chr3-2354341-2354562	170	113	41.5575	..GTMMACGTGT..	1
chr3-6805142-6805437	103	254	36.7049	CACGYGTS......	-1
chr5-24908241-24908490	193	118	38.3605	...SACACGYG...	-1
chr1-9949973-9950395	436	48	44.7018	...KMCACGTG...	-1
chr1-4129179-4129430	106	207	36.6805	TRYGCCACG.....	1
chr5-16635384-16635723	128	213	37.3518	.ACRCGTGK.....	1
chr1-17702581-17702800	225	56	36.7049	CACGYGTS......	1
chr3-151428-151678	227	85	40.859	....MCRCGTGT..	-1
chr4-11897436-11897782	280	68	52.8446	....MCACGTGK..	-1
chr1-28738800-28739089	115	176	37.1521	...GNCACGTG...	1
chr1-6513424-6513668	170	136	37.3518	.ACRCGTGK.....	1
chr1-6463459-6463814	306	51	38.4916	...GMCACGTS...	-1
chr3-7909652-7909985	245	90	37.3518	.ACRCGTGK.....	-1
chr1-1422083-1422369	207	81	38.5618	.ACGCCMCGTK...	1
chr5-17808897-17809245	77	273	38.3605	...SACACGYG...	-1
chr5-26568519-26568707	48	202	36.7049	CACGYGTS......	-1
chr5-8731944-8732183	134	107	38.3605	...SACACGYG...	-1
chr1-6062005-6062148	36	169	37.3518	.ACRCGTGK.....	-1
chr4-17764313-17764677	103	323	37.3518	.ACRCGTGK.....	-1
chr5-26456165-26456642	267	212	37.1521	...GNCACGTG...	1
chr4-13016145-13016529	255	131	44.554	..TGACAYGTGTM.	1
chr2-19497784-19497939	31	186	41.5583	.AYGCCACGWGG..	-1
chr3-9066230-9066613	145	240	37.6148	....MCACGTGY..	1
chr4-14579668-14581991	986	1339	37.1521	...GNCACGTG...	-1
chr5-25703931-25705113	982	202	37.1521	...GNCACGTG...	1
chr1-190293-190530	63	176	39.4133	...GMCACGTR...	-1
chr2-12123326-12123571	55	252	37.3518	.ACRCGTGK.....	1
chr2-19232348-19232596	15	295	36.7049	CACGYGTS......	1
chr4-166224-166445	144	79	38.5618	.TYGCMACGTG...	-1
chr4-16983227-16983496	63	208	37.3518	.ACRCGTGK.....	1
chr3-17868164-17868376	123	91	38.6892	....MCMCGTGT..	1
chr5-20728047-20728316	283	48	38.4916	...GMCACGTS...	-1
chr4-9600024-9600227	104	161	36.7049	CACGYGTS......	1
chr5-26087147-26087337	194	58	44.5532	.TMGRCACGTG...	-1
chr5-579179-579439	85	177	39.4133	...GMCACGTR...	1
chr2-12815298-12815980	545	199	37.0423	...GMCWCGTG...	-1
chr1-28318867-28319088	240	43	38.3605	...SACACGYG...	1
chr1-29098739-29099192	186	269	44.5532	.TMGRCACGTG...	-1
chr1-9949973-9950395	376	108	44.7018	...KMCACGTG...	-1
chr1-21133515-21133771	233	85	38.6892	....MCMCGTGT..	1
chr5-7678571-7679048	122	357	52.8446	....MCACGTGK..	1
chr2-18423005-18423198	172	83	36.7049	CACGYGTS......	1
chr1-17702581-17702800	222	59	37.1521	...GNCACGTG...	-1
chr5-26366940-26367131	55	138	36.6838	....MCACGTST..	1
chr5-20728047-20728316	82	249	38.0409	....MCACGTGW..	-1
chr4-10718071-10718265	199	57	41.5575	.TMGACMCGTG...	-1
chr1-27596058-27596382	2	384	37.1521	...GNCACGTG...	-1
chr4-9600024-9600227	96	169	36.7049	CACGYGTS......	-1
chr3-2519782-2520021	220	21	37.7993	...GMYACGTG...	1
chr3-22327841-22328303	204	260	38.6892	....MCMCGTGT..	1
chr5-26853603-26853896	267	88	37.3518	.ACRCGTGK.....	1
chr5-987630-987905	102	175	37.3518	.ACRCGTGK.....	1
chr4-10352008-10352149	50	153	37.1521	...GNCACGTG...	-1
chr3-5123291-5123620	300	91	37.1521	...GNCACGTG...	-1
chr3-21830344-21830807	217	308	37.1521	...GNCACGTG...	-1
chr1-25496614-25496893	62	219	41.5575	SWCGCCACGT....	1
chr2-19316206-19316519	34	341	39.2102	...RMCACGTG...	1
chr1-302544-302800	68	250	39.4133	...GMCACGTR...	-1
chr2-19232348-19232596	12	298	37.1521	...GNCACGTG...	-1
chr2-261739-262032	279	16	37.1521	...GNCACGTG...	-1
chr3-19604410-19604621	114	159	52.8446	....MCACGTGK..	1
chr3-2346757-2347019	98	226	36.7049	CACGYGTS......	-1
chr2-12123326-12123571	54	253	38.3605	...SACACGYG...	-1
chr1-18680024-18680229	50	157	37.7721	...GMSACGTG...	-1
chr5-25703931-25705113	984	200	37.1521	...GNCACGTG...	-1
chr2-8100736-8101016	323	19	36.6805	TRYGCCACG.....	1
chr4-2717862-2718005	106	39	37.0423	...GMCWCGTG...	-1
chr4-18471982-18472087	40	67	37.5875	.ACGCMACGK....	-1
chr2-908963-909097	61	135	37.1521	...GNCACGTG...	-1
chr1-22444168-22444529	272	151	36.7158	....CCACGTGK..	-1
chr5-16635384-16635723	122	219	36.7049	CACGYGTS......	-1
chr3-3923158-3923789	183	450	37.1521	...GNCACGTG...	-1
chr5-16206930-16207322	271	123	36.7049	CACGYGTS......	1
chr3-21830344-21830807	212	313	36.7049	CACGYGTS......	-1
chr1-10380989-10381166	118	61	38.6892	....MCMCGTGT..	1
chr3-20815969-20816180	129	84	36.7049	CACGYGTS......	-1
chr1-27627585-27628137	266	348	37.3518	.ACRCGTGK.....	-1
chr1-25496614-25496893	64	217	41.5583	.AYGCYACGTGG..	-1
chr2-15099716-15100051	82	255	38.6892	....MCMCGTGT..	1
chr3-5761515-5761801	152	136	39.2102	...RMCACGTG...	1
chr4-13022755-13023073	71	249	37.3518	.ACRCGTGK.....	-1
chr2-16244564-16244715	51	102	38.6892	....MCMCGTGT..	-1
chr3-508511-509093	171	473	37.3518	.ACRCGTGK.....	1
chr5-4441614-4441894	114	168	36.7049	CACGYGTS......	1
chr5-23723178-23723411	2	233	38.4916	...GMCACGTS...	1
chr4-11638772-11639082	159	213	38.6892	....MCMCGTGT..	1
chr2-16244564-16244715	21	132	38.6892	....MCMCGTGT..	-1
chr1-28318867-28319088	160	123	38.0409	....MCACGTGW..	-1
chr3-4124244-4124505	208	115	36.7049	CACGYGTS......	1
chr2-19051941-19052128	233	16	37.8204	...GMCRCGTG...	-1
chr3-18559121-18559389	145	125	37.1521	...GNCACGTG...	-1
chr1-27982086-27982306	135	147	37.1521	...GNCACGTG...	-1
chr5-23898577-23898780	141	64	37.3518	.ACRCGTGK.....	-1
chr5-26088502-26088676	57	119	38.0409	....MCACGTGW..	1
chr1-20617112-20617294	99	145	37.3518	.ACRCGTGK.....	1
chr5-23658522-23658782	206	56	38.5618	.ACKCCMCGTG...	1
chr4-16166953-16167324	259	174	37.7993	...GMYACGTG...	-1
chr5-1952255-1952512	165	154	37.8204	...GMCACGYG...	1
chr5-26033421-26033595	40	136	37.8204	...GMCRCGTG...	-1
chr2-19408611-19408767	30	128	37.3518	.ACRCGTGK.....	-1
chr1-3177016-3177236	120	162	36.7584	...GMCACGKG...	1
chr2-19051941-19052128	171	78	37.8204	...GMCACGYG...	1
chr3-6805142-6805437	234	123	36.7049	CACGYGTS......	1
chr5-7678571-7679048	425	54	37.1521	...GNCACGTG...	1
chr5-25086783-25087306	120	465	37.3518	.ACRCGTGK.....	-1
chr1-17702581-17702800	68	213	37.1521	...GNCACGTG...	-1
chr3-4124244-4124505	165	158	38.3605	...SACACGYG...	-1
chr1-24904366-24904618	102	212	39.4133	...GMCACGTR...	-1
chr5-25086783-25087306	414	171	38.6892	....MCMCGTGT..	-1
chr4-16256018-16256273	192	125	37.1521	...GNCACGTG...	1
chr5-16206930-16207322	268	126	37.1521	...GNCACGTG...	-1
chr5-17808897-17809245	104	246	39.2102	...RMCACGTG...	1
chr3-17868164-17868376	164	50	38.6892	....MCMCGTGT..	-1
chr1-27647039-27647247	164	46	38.6892	....MCMCGTGT..	-1
chr3-5693620-5694018	275	125	36.7049	CACGYGTS......	-1
chr5-5359001-5359211	33	179	39.2102	...RMCACGTG...	-1
chr1-6062005-6062148	68	137	40.2058	....MCACGYGT..	-1
chr4-14646233-14646398	112	55	37.1521	...GNCACGTG...	-1
chr1-28065015-28065203	100	150	37.1521	...GNCACGTG...	1
chr4-16256018-16256273	191	126	37.3518	.ACRCGTGK.....	-1
chr1-7366092-7366251	139	82	38.6892	....MCMCGTGT..	-1
chr1-6754005-6754779	358	418	37.1521	...GNCACGTG...	1
chr1-7366092-7366251	200	21	37.3518	.ACRCGTGK.....	1
chr1-27982086-27982306	125	157	37.7721	...GMSACGTG...	-1
chr2-19051941-19052128	129	120	36.7049	CACGYGTS......	1
chr4-14346611-14346881	137	195	38.6892	....MCMCGTGT..	1
chr5-448573-449011	176	324	38.6892	....MCMCGTGT..	1
chr4-12686217-12686340	39	86	36.6838	....MCACGTST..	1
chr2-16107022-16107173	88	125	38.0409	....MCACGTGW..	1
chr5-25323983-25324500	164	355	37.7993	...GMYACGTG...	1
chr2-383206-383791	428	159	36.7049	CACGYGTS......	1
chr1-28318867-28319088	243	40	37.3518	.ACRCGTGK.....	1
chr3-20611214-20611461	268	41	39.4133	...GMCACGTR...	-1
chr5-205999-206584	105	482	38.4916	...GMCACGTS...	1
chr1-28460154-28460746	495	99	52.8446	....MCACGTGK..	1
chr3-20552659-20552942	101	184	38.6892	....MCMCGTGT..	-1
chr1-5978453-5979087	450	186	36.6805	TRYGCCACG.....	1
chr4-12079803-12080027	100	186	36.7049	CACGYGTS......	-1
chr2-13006539-13006920	285	98	37.7721	...GMSACGTG...	-1
chr1-27982086-27982306	133	149	37.1521	...GNCACGTG...	1
chr1-17702581-17702800	265	16	39.2102	...RMCACGTG...	-1
chr3-17868164-17868376	128	86	36.7049	CACGYGTS......	1
chr2-9631541-9631898	25	334	44.5532	.TMGRCACGTG...	1
chr4-2587236-2588313	287	792	38.3605	...SACACGYG...	-1
chr4-9836174-9836294	108	74	36.9248	...GMCASGTG...	-1
chr2-8139475-8139700	132	95	38.3605	...SACACGYG...	-1
chr2-19408611-19408767	81	77	37.1521	...GNCACGTG...	-1
chr3-18892431-18892553	34	150	37.1521	...GNCACGTG...	1
chr4-9295738-9295988	155	97	36.7049	CACGYGTS......	-1
chr1-488667-489076	26	385	52.8446	....MCACGTGK..	-1
chr3-4655909-4656030	69	114	37.1521	...GNCACGTG...	1
chr2-16850450-16850708	104	156	38.4916	...GMCACGTS...	-1
chr2-19051941-19052128	231	18	37.8204	...GMCACGYG...	1
chr5-19225420-19225598	114	66	37.1521	...GNCACGTG...	-1
chr1-2013568-2013793	99	128	37.3518	.ACRCGTGK.....	1
chr3-6632431-6632711	117	165	37.1521	...GNCACGTG...	-1
chr4-5741977-5742309	85	249	37.8204	...GMCRCGTG...	1
chr3-17182624-17183016	222	232	37.1521	...GNCACGTG...	-1
chr3-22917293-22917576	218	67	44.5532	.TMGRCACGTG...	-1
chr4-17502346-17502667	225	98	37.1521	...GNCACGTG...	1
chr5-26645151-26645445	167	129	37.3518	.ACRCGTGK.....	1
chr4-14579668-14581991	984	1341	37.1521	...GNCACGTG...	1
chr1-7494159-7494410	24	289	37.7721	...GMSACGTG...	-1
chr4-525277-525505	158	72	37.3518	.ACRCGTGK.....	-1
chr5-23898577-23898780	147	58	36.7049	CACGYGTS......	1
chr3-18892431-18892553	33	151	37.3518	.ACRCGTGK.....	-1
chr4-17502346-17502667	222	101	36.7049	CACGYGTS......	-1
chr3-9066230-9066613	100	285	39.4133	...GMCACGTR...	-1
chr1-11249452-11249708	85	173	36.7049	CACGYGTS......	1
chr2-17472968-17473238	72	260	39.4133	...GMCACGTR...	-1
chr5-448573-449011	178	322	38.6892	....MCMCGTGT..	-1
chr1-6463459-6463814	182	175	36.7158	....CCACGTGK..	1
chr1-6627742-6628123	79	364	37.1521	...GNCACGTG...	1
chr5-8359828-8360186	64	296	37.1521	...GNCACGTG...	1
chr5-25436836-25437164	263	127	38.0409	....MCACGTGW..	1
chr5-1215679-1216961	470	874	37.7993	...GMYACGTG...	1
chr5-3516253-3516918	402	325	39.4133	...GMCACGTR...	1
chr1-8061682-8061931	77	234	39.4133	...GMCACGTR...	1
chr5-448573-449011	179	321	37.3518	.ACRCGTGK.....	1
chr3-20815969-20816180	169	44	38.3605	...SACACGYG...	-1
chr1-8060610-8061016	42	366	50.5446	.ACKCCACGTR...	1
chr4-13022755-13023073	72	248	37.1521	...GNCACGTG...	1
chr3-20775663-20775894	173	120	40.859	....MCRCGTGT..	-1
chr3-18559121-18559389	142	128	37.3518	.ACRCGTGK.....	-1
chr5-25920242-25920554	227	147	37.1521	...GNCACGTG...	1
chr5-23658522-23658782	208	54	37.1521	...GNCACGTG...	-1
chr3-9066230-9066613	98	287	37.7993	...GMYACGTG...	1
chr4-17764313-17764677	107	319	37.3518	.ACRCGTGK.....	1
chr4-14579668-14581991	983	1342	37.3518	.ACRCGTGK.....	-1
chr3-3589312-3589667	140	217	38.5625	.AYGACACGTKG..	1
chr3-5693620-5694018	281	119	37.3518	.ACRCGTGK.....	1
chr3-6719908-6720134	70	158	37.3518	.ACRCGTGK.....	1
chr5-22665332-22665464	149	45	36.7049	CACGYGTS......	1
chr4-778685-779005	172	210	36.9248	...GMCASGTG...	1
chr2-18839277-18839555	69	211	36.7158	....CCACGTGK..	1
chr5-20728047-20728316	223	108	38.4916	...GMCACGTS...	-1
chr1-20239634-20239787	69	146	36.7158	....CCACGTGK..	-1
chr1-6062005-6062148	37	168	40.2058	....MCACGYGT..	1
chr3-22248367-22248737	247	185	36.7158	....CCACGTGK..	1
chr1-12177478-12177904	33	395	37.8604	....MSACGTGT..	1
chr3-21472854-21473144	136	156	37.3518	.ACRCGTGK.....	-1
chr5-19225420-19225598	17	163	37.3518	.ACRCGTGK.....	1
chr1-11249452-11249708	82	176	38.3605	...SACACGYG...	-1
chr4-9836174-9836294	166	16	36.4311	....MCACSTGTC.	1
chr2-15100319-15100486	70	99	38.4916	...GMCACGTS...	1
chr5-25323983-25324500	166	353	39.4133	...GMCACGTR...	-1
chr4-2030056-2030286	159	73	38.0409	....MCACGTGW..	1
chr3-5123291-5123620	303	88	36.7049	CACGYGTS......	1
chr1-27627585-27628137	269	345	38.3605	...SACACGYG...	-1
chr5-579179-579439	164	98	36.7158	....CCACGTGK..	1
chr1-199335-199745	238	174	36.9248	...GMCASGTG...	-1
chr5-23898577-23898780	139	66	36.7049	CACGYGTS......	-1
chr3-495183-495472	146	205	36.7158	....CCACGTGK..	-1
chr5-437064-437384	169	213	47.5489	.TWSCCACGTG...	-1
chr1-5443786-5444023	22	217	39.4133	...GMCACGTR...	-1
chr3-6805142-6805437	231	126	37.1521	...GNCACGTG...	-1
chr5-22665332-22665464	86	108	37.1521	...GNCACGTG...	-1
chr4-12317459-12317845	155	233	37.1521	...GNCACGTG...	-1
chr3-151428-151678	287	25	40.859	....MCRCGTGT..	-1
chr1-29438770-29438897	47	142	38.4916	...GMCACGTS...	-1
chr2-9631541-9631898	48	311	36.7049	CACGYGTS......	-1
chr4-13022755-13023073	74	246	38.6892	....MCMCGTGT..	-1
chr1-19161528-19161724	175	23	38.5618	.ACGCMACGTR...	-1
chr3-22327841-22328303	178	286	38.0409	....MCACGTGW..	-1
chr5-20943227-20943604	211	168	38.4916	...GMCACGTS...	1
chr5-7540953-7541184	111	122	40.2058	....MCACGYGT..	1
chr3-9989398-9989623	32	195	40.2058	....MCACGYGT..	-1
chr1-6754005-6754779	355	421	36.7049	CACGYGTS......	-1
chr1-3072682-3072920	125	115	38.6892	....MCMCGTGT..	1
chr4-6839724-6840017	254	41	36.7049	CACGYGTS......	-1
chr5-3396171-3396383	124	90	38.0409	....MCACGTGW..	-1
chr3-7464994-7465114	53	129	39.4133	...GMCACGTR...	-1
chr1-26484840-26485079	42	199	38.3605	...SACACGYG...	1
chr5-25086783-25087306	123	462	38.6892	....MCMCGTGT..	-1
chr1-621375-621541	29	139	37.3518	.ACRCGTGK.....	-1
chr5-26456165-26456642	272	207	36.7049	CACGYGTS......	1
chr3-21242235-21242434	47	214	44.5532	.TMGRCACGTG...	-1
chr3-19940440-19940728	148	142	52.8446	....MCACGTGK..	-1
chr4-17502346-17502667	227	96	37.1521	...GNCACGTG...	-1
chr1-12852404-12852911	260	249	37.8204	...GMCACGYG...	-1
chr3-2352854-2353111	196	123	44.5532	.TMGRCACGTG...	-1
chr4-6839724-6840017	155	140	37.1521	...GNCACGTG...	1
chr3-1175263-1175583	28	294	37.1521	...GNCACGTG...	-1
chr5-987630-987905	99	178	52.8446	....MCACGTGK..	1
chr5-641898-642381	325	220	38.6892	....MCMCGTGT..	-1
chr4-16451683-16453559	776	1162	38.3605	...SACACGYG...	1
chr2-18839277-18839555	258	22	37.8604	....MSACGTGT..	1
chr4-12079803-12080027	106	180	37.3518	.ACRCGTGK.....	1
chr2-16700574-16702093	904	617	37.7993	...GMYACGTG...	-1
chr2-19232348-19232596	10	300	38.6892	....MCMCGTGT..	1
chr3-151428-151678	225	87	38.3605	...SACACGYG...	1
chr4-18220131-18220581	310	142	39.4133	...GMCACGTR...	1
chr2-12123326-12123571	57	250	36.7049	CACGYGTS......	1
chr4-14346611-14346881	136	196	37.3518	.ACRCGTGK.....	-1
chr1-6627742-6628123	82	361	37.3518	.ACRCGTGK.....	1
chr5-8731944-8732183	129	112	36.7049	CACGYGTS......	-1
chr2-17886128-17886447	207	174	37.1521	...GNCACGTG...	1
chr5-4392183-4392416	95	200	38.6892	....MCMCGTGT..	-1
chr2-383206-383791	425	162	37.1521	...GNCACGTG...	-1
chr5-25323983-25324500	211	308	37.3518	.ACRCGTGK.....	-1
chr3-386884-387160	64	274	44.5532	.TMGRCACGTG...	1
chr5-8522680-8523004	250	76	38.4916	...GMCACGTS...	1
chr4-11638772-11639082	211	161	37.3518	.ACRCGTGK.....	-1
chr1-7267306-7267661	182	175	52.8446	....MCACGTGK..	1
chr3-4833605-4833750	70	137	52.8446	....MCACGTGK..	-1
chr1-6062005-6062148	42	163	36.7049	CACGYGTS......	1
chr5-25920242-25920554	226	148	37.3518	.ACRCGTGK.....	-1
chr1-18691484-18691734	193	119	37.0423	...GMCWCGTG...	-1
chr3-6719908-6720134	63	165	36.7049	CACGYGTS......	1
chr3-22731943-22732204	18	245	52.8446	....MCACGTGK..	-1
chr2-16244564-16244715	18	135	37.3518	.ACRCGTGK.....	-1
chr5-1215679-1216961	952	392	36.6838	....MCACGTST..	-1
chr4-9295738-9295988	160	92	38.6892	....MCMCGTGT..	-1
chr3-5236675-5236854	105	76	36.7049	CACGYGTS......	1
chr3-6099723-6099882	101	120	37.1521	...GNCACGTG...	1
chr2-19051941-19052128	173	76	37.8204	...GMCRCGTG...	-1
chr4-12686217-12686340	98	27	40.859	....MCRCGTGT..	-1
chr3-7280145-7280329	120	126	37.1521	...GNCACGTG...	-1
chr3-3589312-3589667	189	168	37.1521	...GNCACGTG...	1
chr3-6719908-6720134	60	168	37.8204	...GMCRCGTG...	-1
chr5-25920242-25920554	232	142	36.7049	CACGYGTS......	1
chr3-22804589-22804870	39	244	37.3518	.ACRCGTGK.....	1
chr5-1558310-1558477	105	64	44.5532	.TMGRCACGTG...	1
chr3-3923158-3923789	151	482	38.5618	.ACSCMACGTG...	1
chr1-22877391-22877655	126	140	36.7158	....CCACGTGK..	-1
chr3-17868164-17868376	165	49	37.3518	.ACRCGTGK.....	1
chr5-22665332-22665464	166	28	38.4916	...GMCACGTS...	-1
chr1-29804926-29809524	4096	504	37.388	TGWCACGYGT....	-1
chr1-8005404-8005511	3	106	37.3518	.ACRCGTGK.....	1
chr3-9066230-9066613	147	238	37.4517	...GMCMCGTG...	-1
chr5-3396171-3396383	93	121	37.1521	...GNCACGTG...	-1
chr4-17502346-17502667	230	93	36.7049	CACGYGTS......	1
chr5-26568519-26568707	54	196	37.3518	.ACRCGTGK.....	1
chr4-9600024-9600227	102	163	37.3518	.ACRCGTGK.....	1
chr5-25436836-25437164	252	138	52.8446	....MCACGTGK..	1
chr3-20705352-20705519	58	171	37.3518	.ACRCGTGK.....	1
chr1-28183518-28183707	79	172	38.6892	....MCMCGTGT..	1
chr3-5058861-5059141	170	112	38.4916	...GMCACGTS...	1
chr5-25703719-25703888	95	76	37.1521	...GNCACGTG...	-1
chr3-22326113-22326436	102	223	38.4916	...GMCACGTS...	-1
chr5-26853603-26853896	326	29	38.3605	...SACACGYG...	-1
chr1-25880455-25881661	529	679	37.8204	...GMCRCGTG...	1
chr5-5481535-5481705	124	48	37.1521	...GNCACGTG...	1
chr5-26568519-26568707	51	199	44.5532	.TMGRCACGTG...	1
chr3-22731943-22732204	95	168	52.8446	....MCACGTGK..	-1
chr4-6846978-6847124	78	130	37.1521	...GNCACGTG...	-1
chr4-17502346-17502667	82	241	37.3518	.ACRCGTGK.....	1
chr5-24906912-24907102	112	140	38.6892	....MCMCGTGT..	-1
chr1-28460154-28460746	497	97	38.6892	....MCMCGTGT..	-1
chr4-16451683-16453559	56	1882	39.2102	...RMCACGTG...	-1
chr3-23175632-23175755	13	172	36.7049	CACGYGTS......	-1
chr1-28318867-28319088	239	44	37.3518	.ACRCGTGK.....	-1
chr5-4201846-4202025	6	175	36.6838	....MCACGTST..	-1
chr5-3785521-3785665	5	201	37.7993	...GMYACGTG...	1
chr4-13016145-13016529	184	202	36.7158	....CCACGTGK..	-1
chr1-27596058-27596382	200	186	36.7049	CACGYGTS......	1
chr3-20611214-20611461	252	57	38.0409	....MCACGTGW..	1
chr5-25323983-25324500	214	305	38.3605	...SACACGYG...	-1
chr5-23973048-23973337	17	274	37.8204	...GMCACGYG...	1
chr2-17472968-17473238	174	158	39.4133	...GMCACGTR...	1
chr2-19245179-19245656	216	263	44.5532	.TMGRCACGTG...	-1
chr1-4289404-4289557	179	36	38.4916	...GMCACGTS...	1
chr1-3072682-3072920	127	113	52.8446	....MCACGTGK..	-1
chr1-6754005-6754779	236	540	44.5532	.TMGRCACGTG...	1
chr5-16206930-16207322	269	125	37.3518	.ACRCGTGK.....	1
chr3-22327841-22328303	234	230	36.7049	CACGYGTS......	-1
chr1-28318867-28319088	185	98	36.7049	CACGYGTS......	1
chr3-18559121-18559389	146	124	37.3518	.ACRCGTGK.....	1
chr2-12939392-12939618	130	98	36.7049	CACGYGTS......	-1
chr1-4289404-4289557	119	96	38.4916	...GMCACGTS...	1
chr3-6805142-6805437	108	249	38.6892	....MCMCGTGT..	-1
chr4-14346611-14346881	140	192	37.3518	.ACRCGTGK.....	1
chr2-17795982-17796256	127	149	38.4916	...GMCACGTS...	-1
chr3-15952202-15953121	485	496	38.3605	...SACACGYG...	-1
chr2-9013781-9014274	395	160	36.4311	....MCACSTGTC.	1
chr1-11249452-11249708	83	175	37.3518	.ACRCGTGK.....	1
chr3-22327841-22328303	209	255	36.7049	CACGYGTS......	1
chr2-368802-369161	271	90	38.6892	....MCMCGTGT..	1
chr4-17502346-17502667	76	247	36.7049	CACGYGTS......	-1
chr3-6632431-6632711	136	146	36.6838	....MCACGTST..	1
chr2-18839277-18839555	110	170	36.7158	....CCACGTGK..	-1
chr5-7678571-7679048	124	355	37.1521	...GNCACGTG...	-1
chr2-9631541-9631898	51	308	38.3605	...SACACGYG...	1
chr3-2352854-2353111	60	259	36.7049	CACGYGTS......	-1
chr5-24953064-24953306	188	116	36.7049	CACGYGTS......	-1
chr1-12177478-12177904	384	44	36.7049	CACGYGTS......	1
chr2-18423005-18423198	167	88	37.1521	...GNCACGTG...	1
chr1-28460154-28460746	215	379	37.1521	...GNCACGTG...	-1
chr5-26456165-26456642	269	210	37.1521	...GNCACGTG...	-1
chr5-16635384-16635723	127	214	38.6892	....MCMCGTGT..	-1
chr2-16244564-16244715	49	104	37.1521	...GNCACGTG...	1
chr4-11897436-11897782	277	71	37.3518	.ACRCGTGK.....	-1
chr1-6754005-6754779	136	640	37.3518	.ACRCGTGK.....	1
chr3-20552659-20552942	98	187	37.3518	.ACRCGTGK.....	-1
chr3-22804589-22804870	168	115	36.7049	CACGYGTS......	1
chr3-3923158-3923789	413	220	52.8446	....MCACGTGK..	1
chr4-10291705-10291877	2	172	36.7158	....CCACGTGK..	1
chr5-24906912-24907102	107	145	36.7049	CACGYGTS......	-1
chr1-29804926-29809524	4308	292	37.4517	...GMCMCGTG...	1
chr1-2926574-2926833	188	133	37.7721	...GMSACGTG...	1
chr1-6754005-6754779	201	575	37.7721	...GMSACGTG...	-1
chr3-4070687-4070877	103	149	37.1521	...GNCACGTG...	1
chr2-18839277-18839555	71	209	36.7158	....CCACGTGK..	-1
chr2-19227407-19227669	92	172	36.6805	TRYGCCACG.....	1
chr2-17147795-17147965	110	62	37.7721	...GMSACGTG...	-1
chr1-27596058-27596382	98	288	44.5532	.TMGRCACGTG...	-1
chr5-16206930-16207322	266	128	38.6892	....MCMCGTGT..	1
chr4-11638772-11639082	214	158	44.5532	.TMGRCACGTG...	-1
chr5-641898-642381	323	222	37.1521	...GNCACGTG...	1
chr5-16635384-16635723	125	216	38.3605	...SACACGYG...	1
chr5-22115781-22116117	230	168	39.2102	...RMCACGTG...	1
chr1-621375-621541	33	135	37.3518	.ACRCGTGK.....	1
chr2-368802-369161	273	88	52.8446	....MCACGTGK..	-1
chr1-4151779-4151971	27	227	39.2102	...RMCACGTG...	-1
chr3-508511-509093	167	477	37.3518	.ACRCGTGK.....	-1
chr5-448573-449011	175	325	37.3518	.ACRCGTGK.....	-1
chr3-2352854-2353111	194	125	38.6892	....MCMCGTGT..	1
chr2-16244564-16244715	46	107	36.7049	CACGYGTS......	-1
chr4-9779903-9780130	64	165	37.3518	.ACRCGTGK.....	-1
chr5-25761768-25761995	179	50	36.9248	...GMCASGTG...	-1
chr4-10291705-10291877	77	97	52.8446	....MCACGTGK..	1
chr1-28318867-28319088	177	106	36.7049	CACGYGTS......	-1
chr1-17702581-17702800	66	215	37.1521	...GNCACGTG...	1
chr4-11638772-11639082	158	214	37.3518	.ACRCGTGK.....	-1
chr3-4124244-4124505	203	120	37.1521	...GNCACGTG...	1
chr3-20705352-20705519	55	174	37.1521	...GNCACGTG...	1
chr3-8685344-8685530	80	168	36.7049	CACGYGTS......	1
chr5-205999-206584	150	437	37.3518	.ACRCGTGK.....	-1
chr4-9295738-9295988	158	94	37.1521	...GNCACGTG...	1
chr3-4124244-4124505	168	155	36.7049	CACGYGTS......	1
chr1-9949973-9950395	33	451	39.4133	...GMCACGTR...	1
chr3-2352854-2353111	65	254	38.6892	....MCMCGTGT..	-1
chr3-7063426-7063705	163	118	52.8446	....MCACGTGK..	-1
chr5-16635384-16635723	142	199	36.7049	CACGYGTS......	1
chr1-27596058-27596382	101	285	36.7049	CACGYGTS......	1
chr2-9563496-9564548	546	508	38.4916	...GMCACGTS...	1
chr2-15765517-15765761	189	117	37.8604	....MSACGTGT..	-1
chr1-621375-621541	35	133	36.7049	CACGYGTS......	1
chr1-28183518-28183707	82	169	37.3518	.ACRCGTGK.....	1
chr5-26853603-26853896	120	235	37.8204	...GMCACGYG...	1
chr3-23287430-23287714	194	92	37.8204	...GMCACGYG...	1
chr2-19232348-19232596	173	137	38.4916	...GMCACGTS...	1
chr3-22327841-22328303	237	227	37.1521	...GNCACGTG...	1
chr4-166224-166445	77	146	37.1521	...GNCACGTG...	1
chr5-22115781-22116117	141	257	38.4916	...GMCACGTS...	-1
chr2-9631541-9631898	153	206	38.5625	..TGACAMGTGTM.	-1
chr2-11149983-11150181	154	106	37.7993	...GMYACGTG...	-1
chr3-4124244-4124505	205	118	38.3605	...SACACGYG...	-1
chr3-18102877-18103126	249	62	37.1521	...GNCACGTG...	1
chr3-17135846-17136167	271	112	36.9248	...GMCASGTG...	-1
chr4-6839724-6840017	257	38	37.1521	...GNCACGTG...	1
chr3-9989398-9989623	33	194	37.3518	.ACRCGTGK.....	1
chr1-27596058-27596382	0	386	36.7158	....CCACGTGK..	1
chr3-2352854-2353111	66	253	37.3518	.ACRCGTGK.....	1
chr3-22731943-22732204	92	171	37.3518	.ACRCGTGK.....	-1
chr1-6754005-6754779	386	390	41.5575	SWCGCCACGT....	-1
chr3-17551292-17551502	146	66	37.3518	.ACRCGTGK.....	-1
chr5-25086783-25087306	121	464	38.6892	....MCMCGTGT..	1
chr1-6062005-6062148	66	139	40.859	....MCRCGTGT..	1
chr1-20577421-20577694	162	173	38.6892	....MCMCGTGT..	1
chr3-6805142-6805437	232	125	37.3518	.ACRCGTGK.....	1
chr1-17702581-17702800	220	61	38.3605	...SACACGYG...	1
chr4-11897436-11897782	278	70	38.6892	....MCMCGTGT..	1
chr5-20900377-20900716	119	222	37.3518	.ACRCGTGK.....	-1
chr3-6805142-6805437	106	251	37.1521	...GNCACGTG...	1
chr4-13674889-13675219	76	256	44.554	.AWGAYACGTGG..	1
chr4-16483816-16484079	271	54	38.4417	....MSACGTGTC.	-1
chr3-151428-151678	98	214	37.8604	....MSACGTGT..	-1
chr3-3923158-3923789	211	422	37.1521	...GNCACGTG...	1
chr1-28183518-28183707	84	167	36.7049	CACGYGTS......	1
chr3-2345988-2346219	197	36	37.1521	...GNCACGTG...	1
chr2-19408611-19408767	31	127	38.6892	....MCMCGTGT..	1
chr5-3396171-3396383	96	118	36.7049	CACGYGTS......	1
chr5-6050045-6050290	135	172	36.7158	....CCACGTGK..	-1
chr4-12317459-12317845	203	185	37.8204	...GMCRCGTG...	1
chr1-37730-38260	214	318	37.3518	.ACRCGTGK.....	1
chr5-20943227-20943604	151	228	36.9248	...GMCASGTG...	-1
chr3-386884-387160	66	272	44.5532	.TMGRCACGTG...	-1
chr4-17764313-17764677	106	320	37.1521	...GNCACGTG...	-1
chr2-19408611-19408767	34	124	37.3518	.ACRCGTGK.....	1
chr3-17182624-17183016	220	234	38.5618	.ACKCCMCGTG...	1
chr1-28318867-28319088	180	103	38.3605	...SACACGYG...	1
chr3-6780360-6780589	61	170	37.8204	...GMCACGYG...	-1
chr1-621375-621541	30	138	37.1521	...GNCACGTG...	1
chr3-19940440-19940728	146	144	37.1521	...GNCACGTG...	1
chr5-26752631-26752850	178	103	37.1521	...GNCACGTG...	-1
chr5-8731944-8732183	135	106	37.3518	.ACRCGTGK.....	1
chr3-2352854-2353111	197	122	37.3518	.ACRCGTGK.....	1
chr3-20705352-20705519	52	177	36.7049	CACGYGTS......	-1
chr3-22804589-22804870	165	118	37.1521	...GNCACGTG...	-1
chr5-4441614-4441894	111	171	38.3605	...SACACGYG...	-1
chr3-17868164-17868376	125	89	38.3605	...SACACGYG...	-1
chr1-3664028-3664372	303	103	37.1521	...GNCACGTG...	1
chr3-1175263-1175583	283	39	37.3518	.ACRCGTGK.....	1
chr2-9386347-9386530	65	180	39.4133	...GMCACGTR...	-1
chr5-4156454-4156761	104	265	37.1521	...GNCACGTG...	1
chr1-4458911-4459286	49	388	37.3518	.ACRCGTGK.....	1
chr5-7915795-7915955	139	23	37.5875	.ACGCMACGK....	1
chr1-26038420-26038564	105	41	44.554	..TGACAYGTGTM.	-1
chr3-6805142-6805437	228	129	37.3518	.ACRCGTGK.....	-1
chr1-2991789-2992144	150	207	37.1521	...GNCACGTG...	-1
chr3-5123291-5123620	363	28	36.7049	CACGYGTS......	1
chr4-9836174-9836294	106	76	36.4311	....MCACSTGTC.	1
chr5-26366940-26367131	57	136	37.7721	...GMSACGTG...	-1
chr1-2013568-2013793	96	131	38.6892	....MCMCGTGT..	1
chr5-6274991-6275262	97	236	37.7993	...GMYACGTG...	-1
chr3-1175263-1175583	26	296	36.7158	....CCACGTGK..	1
chr3-4655909-4656030	71	112	38.3605	...SACACGYG...	-1
chr5-26752631-26752850	238	43	37.1521	...GNCACGTG...	-1
chr3-7912120-7912448	261	69	37.0423	...GMCWCGTG...	-1
chr3-20705352-20705519	54	175	37.3518	.ACRCGTGK.....	-1
chr4-16451683-16453559	775	1163	37.3518	.ACRCGTGK.....	-1
chr1-37730-38260	213	319	38.6892	....MCMCGTGT..	-1
chr3-3923158-3923789	216	417	36.7049	CACGYGTS......	1
chr1-27627585-27628137	322	292	38.3605	...SACACGYG...	-1
chr3-495183-495472	144	207	37.1521	...GNCACGTG...	1
chr1-8005404-8005511	0	109	37.1521	...GNCACGTG...	1
chr2-19227407-19227669	163	101	36.7049	CACGYGTS......	1
chr1-302544-302800	84	234	52.8446	....MCACGTGK..	-1
chr5-21607275-21607488	125	150	37.1521	...GNCACGTG...	1
chr1-27647039-27647247	165	45	37.3518	.ACRCGTGK.....	1
chr5-1215679-1216961	771	573	38.4916	...GMCACGTS...	-1
chr1-6513424-6513668	164	142	36.7049	CACGYGTS......	-1
chr4-7487922-7488206	248	38	37.1853	....CCRCGTGK..	-1
chr3-5693620-5694018	278	122	37.1521	...GNCACGTG...	1
chr1-3019361-3019847	179	369	37.1521	...GNCACGTG...	-1
chr4-13674889-13675219	131	201	37.1521	...GNCACGTG...	-1
chr1-1882615-1882855	93	209	36.7158	....CCACGTGK..	1
chr5-16817316-16817921	307	360	38.4916	...GMCACGTS...	-1
chr1-190293-190530	144	95	38.6892	....MCMCGTGT..	1
chr3-20775663-20775894	171	122	38.3605	...SACACGYG...	1
chr5-25764091-25764396	147	220	52.8446	....MCACGTGK..	1
chr4-16451683-16453559	648	1290	36.7584	...GMCACGKG...	-1
chr5-26853603-26853896	266	89	38.3605	...SACACGYG...	-1
chr4-9600024-9600227	101	164	37.1521	...GNCACGTG...	-1
chr1-4458911-4459286	48	389	38.6892	....MCMCGTGT..	-1
chr1-21238916-21239297	256	127	38.5618	.ACKCCWCGTG...	-1
chr1-6453549-6453714	72	155	38.4916	...GMCACGTS...	1
chr1-190293-190530	143	96	37.3518	.ACRCGTGK.....	-1
chr3-22809737-22810025	239	51	37.3518	.ACRCGTGK.....	-1
chr3-19214502-19214639	160	39	38.5625	.AYGACACGTKG..	-1
chr1-7366092-7366251	140	81	37.3518	.ACRCGTGK.....	1
chr2-908963-909097	62	134	37.3518	.ACRCGTGK.....	1
chr3-3923158-3923789	416	217	37.3518	.ACRCGTGK.....	1
chr2-9631541-9631898	22	337	36.7049	CACGYGTS......	-1
chr2-19232348-19232596	79	231	36.7049	CACGYGTS......	-1
chr5-26645151-26645445	164	132	37.1521	...GNCACGTG...	1
chr4-9600024-9600227	98	167	37.3518	.ACRCGTGK.....	-1
chr3-19598641-19598866	64	223	37.0423	...GMCWCGTG...	-1
chr3-18559121-18559389	148	122	36.7049	CACGYGTS......	1
chr1-26037553-26037991	293	207	37.1521	...GNCACGTG...	1
chr5-23898577-23898780	34	171	38.4916	...GMCACGTS...	-1
chr3-4833605-4833750	67	140	37.3518	.ACRCGTGK.....	-1
chr4-85006-85343	211	128	39.4133	...GMCACGTR...	-1
chr3-386884-387160	69	269	36.7049	CACGYGTS......	1
chr5-16635384-16635723	139	202	37.1521	...GNCACGTG...	-1
chr3-6719908-6720134	164	64	38.3605	...SACACGYG...	1
chr5-25323983-25324500	243	276	38.3605	...SACACGYG...	1
chr1-488667-489076	319	92	37.1521	...GNCACGTG...	-1
chr5-24476700-24477115	180	237	37.1521	...GNCACGTG...	-1
chr3-6842283-6842689	237	231	38.6892	....MCMCGTGT..	1
chr1-37730-38260	208	324	36.7049	CACGYGTS......	-1
chr1-7570878-7571046	129	41	37.3518	.ACRCGTGK.....	1
chr2-18864705-18864937	101	133	38.0409	....MCACGTGW..	1
chr1-26038420-26038564	86	60	37.3518	.ACRCGTGK.....	-1
chr5-25323983-25324500	121	398	37.8604	....MSACGTGT..	1
chr4-18569426-18569638	98	176	39.1176	..TGAMACGTGK..	1
chr1-6754005-6754779	135	641	38.6892	....MCMCGTGT..	-1
chr1-21133515-21133771	197	121	37.1521	...GNCACGTG...	-1
chr4-12317459-12317845	158	230	36.7049	CACGYGTS......	1
chr4-11638772-11639082	161	211	37.1521	...GNCACGTG...	-1
chr4-6839724-6840017	216	79	37.8204	...GMCRCGTG...	-1
chr1-28460154-28460746	213	381	38.6892	....MCMCGTGT..	1
chr5-25703931-25705113	985	199	37.3518	.ACRCGTGK.....	1
chr4-13903956-13904191	197	40	38.6892	....MCMCGTGT..	-1
chr3-22804589-22804870	38	245	40.2058	....MCACGYGT..	-1
chr2-17886128-17886447	209	172	37.1521	...GNCACGTG...	-1
chr2-19232348-19232596	82	228	37.1521	...GNCACGTG...	1
chr2-16573405-16573637	183	51	36.7158	....CCACGTGK..	-1
chr2-13006539-13006920	256	127	37.3518	.ACRCGTGK.....	1
chr5-24101830-24102063	41	194	37.1853	....CCRCGTGK..	1
chr1-26037553-26037991	290	210	36.7049	CACGYGTS......	-1
chr5-641898-642381	326	219	37.3518	.ACRCGTGK.....	1
chr1-5890723-5890939	197	21	36.7049	CACGYGTS......	1
chr1-28460154-28460746	498	96	37.3518	.ACRCGTGK.....	1
chr5-8359828-8360186	67	293	37.3518	.ACRCGTGK.....	1
chr2-19245179-19245656	214	265	37.1521	...GNCACGTG...	1
chr4-10437668-10437865	234	25	38.0409	....MCACGTGW..	1
chr5-26087147-26087337	132	120	37.1521	...GNCACGTG...	1
chr1-26037553-26037991	295	205	38.6892	....MCMCGTGT..	-1
chr1-27627585-27628137	319	295	37.3518	.ACRCGTGK.....	-1
chr1-27713646-27713891	37	270	38.4916	...GMCACGTS...	1
chr5-24887041-24887420	139	302	36.7049	CACGYGTS......	1
chr4-14579668-14581991	1205	1120	37.1521	...GNCACGTG...	-1
chr1-6899574-6899882	134	176	37.1521	...GNCACGTG...	1
chr4-17997669-17997916	4	305	39.4133	...GMCACGTR...	-1
chr4-12079803-12080027	103	183	38.3605	...SACACGYG...	1
chr3-22327841-22328303	203	261	37.3518	.ACRCGTGK.....	-1
chr1-20239634-20239787	151	64	36.7049	CACGYGTS......	-1
chr5-7540953-7541184	113	120	40.859	....MCRCGTGT..	-1
chr3-20776550-20779007	1654	805	38.6892	....MCMCGTGT..	-1
chr1-27627585-27628137	264	350	36.7049	CACGYGTS......	-1
chr1-7570878-7571046	131	39	36.7049	CACGYGTS......	1
chr3-6804792-6804940	56	154	37.0423	...GMCWCGTG...	-1
chr1-4129179-4129430	260	53	37.0423	...GMCWCGTG...	-1
chr3-21472854-21473144	204	88	37.5882	..ASACACGWGT..	-1
chr3-508511-509093	170	474	37.1521	...GNCACGTG...	-1
chr5-16635384-16635723	137	204	36.4311	....MCACSTGTC.	1
chr4-6846978-6847124	76	132	37.1521	...GNCACGTG...	1
chr3-2346757-2347019	101	223	37.1521	...GNCACGTG...	1
chr4-166224-166445	80	143	37.3518	.ACRCGTGK.....	1
chr5-25323983-25324500	240	279	36.7049	CACGYGTS......	-1
chr1-27596058-27596382	194	192	37.3518	.ACRCGTGK.....	-1
chr3-5618307-5618558	111	202	38.4417	....MSACGTGTC.	-1
chr4-16256018-16256273	194	123	52.8446	....MCACGTGK..	-1
chr5-25920242-25920554	229	145	44.5532	.TMGRCACGTG...	-1
chr1-6513424-6513668	167	139	38.3605	...SACACGYG...	1
chr2-19227407-19227669	22	242	36.7158	....CCACGTGK..	1
chr1-20239634-20239787	159	56	36.7049	CACGYGTS......	1
chr3-21472854-21473144	202	90	37.0423	...GMCWCGTG...	1
chr4-10291705-10291877	79	95	37.1521	...GNCACGTG...	-1
chr4-13022755-13023073	69	251	36.7049	CACGYGTS......	-1
chr3-8685344-8685530	77	171	37.1521	...GNCACGTG...	-1
chr5-23898577-23898780	126	79	38.3605	...SACACGYG...	-1
chr5-26645151-26645445	169	127	36.7049	CACGYGTS......	1
chr1-9675052-9675328	18	260	36.6838	....MCACGTST..	-1
chr5-25086783-25087306	124	461	37.3518	.ACRCGTGK.....	1
chr4-18472306-18472505	120	81	38.0409	....MCACGTGW..	-1
chr5-19400736-19401131	210	187	39.4133	...GMCACGTR...	1
chr2-8139475-8139700	129	98	37.3518	.ACRCGTGK.....	-1
chr3-17551292-17551502	81	131	38.5618	.ACGCYACGTR...	-1
chr3-20611214-20611461	235	74	36.9248	...GMCASGTG...	-1
chr1-37730-38260	211	321	44.5532	.TMGRCACGTG...	1
chr5-26088502-26088676	84	92	38.5625	..TGACACGTKTM.	-1
chr3-22809737-22810025	240	50	40.2058	....MCACGYGT..	1
chr1-6899574-6899882	139	171	36.7049	CACGYGTS......	1
chr1-6453549-6453714	95	132	38.4916	...GMCACGTS...	1
chr3-22327841-22328303	240	224	37.3518	.ACRCGTGK.....	1
chr3-20776550-20779007	488	1971	38.4916	...GMCACGTS...	-1
chr5-17808897-17809245	183	167	40.859	....MCRCGTGT..	1
chr5-25086783-25087306	322	263	37.8604	....MSACGTGT..	-1
chr1-11249452-11249708	79	179	37.3518	.ACRCGTGK.....	-1
chr1-6627742-6628123	76	367	36.7049	CACGYGTS......	-1
chr5-7678571-7679048	223	256	37.1521	...GNCACGTG...	1
chr2-9631541-9631898	30	329	36.7049	CACGYGTS......	1
chr2-12821741-12823297	526	1032	36.7158	....CCACGTGK..	-1
chr1-2437316-2437759	172	273	37.5882	..ASACACGWGT..	-1
chr1-6062005-6062148	69	136	37.3518	.ACRCGTGK.....	1
chr4-10291705-10291877	4	170	37.1521	...GNCACGTG...	-1
chr3-10047380-10047565	144	103	37.1521	...GNCACGTG...	1
chr5-6050045-6050290	133	174	36.7158	....CCACGTGK..	1
chr1-3664028-3664372	363	43	37.1521	...GNCACGTG...	1
chr1-6513424-6513668	169	137	37.1521	...GNCACGTG...	-1
chr1-19993167-19993347	129	113	37.4517	...GMCMCGTG...	1
chr1-27596058-27596382	192	194	36.7049	CACGYGTS......	-1
chr3-20776550-20779007	486	1973	38.4417	....MSACGTGTC.	1
chr4-12317459-12317845	248	140	39.4133	...GMCACGTR...	1
chr3-6842283-6842689	236	232	37.3518	.ACRCGTGK.....	-1
chr1-21133515-21133771	195	123	44.7018	...KMCACGTG...	1
chr4-16451683-16453559	418	1520	39.2102	...RMCACGTG...	1
chr1-22868295-22869690	531	926	41.5575	.ACGCCACGWK...	1
chr5-24906912-24907102	113	139	37.3518	.ACRCGTGK.....	1
chr5-3396171-3396383	94	120	37.3518	.ACRCGTGK.....	1
chr5-8731944-8732183	132	109	37.8204	...GMCRCGTG...	1
chr1-8911850-8912166	246	72	41.5575	..GTMMACGTGT..	-1
chr2-19408611-19408767	33	125	37.1521	...GNCACGTG...	-1
chr1-6754005-6754779	130	646	36.7049	CACGYGTS......	-1
chr1-20239634-20239787	170	45	37.1521	...GNCACGTG...	-1
chr3-20775663-20775894	170	123	37.3518	.ACRCGTGK.....	-1
chr3-6632431-6632711	138	144	37.7721	...GMSACGTG...	-1
chr5-20900377-20900716	120	221	37.1521	...GNCACGTG...	1
chr2-8139475-8139700	135	92	36.7049	CACGYGTS......	1
chr3-8685344-8685530	75	173	38.6892	....MCMCGTGT..	1
chr3-17478452-17478857	75	332	39.1451	...SMCACGTG...	1
chr1-29098739-29099192	272	183	36.7158	....CCACGTGK..	1
chr3-22326113-22326436	110	215	52.8446	....MCACGTGK..	1
chr2-18423005-18423198	166	89	37.3518	.ACRCGTGK.....	-1
chr4-12317459-12317845	152	236	37.3518	.ACRCGTGK.....	-1
chr1-5281776-5281935	114	47	37.1521	...GNCACGTG...	1
chr3-6805142-6805437	109	248	37.3518	.ACRCGTGK.....	1
chr1-190293-190530	26	213	36.7158	....CCACGTGK..	1
chr4-16451683-16453559	515	1423	38.5625	..TGACAMGTGTM.	-1
chr5-19225420-19225598	112	68	36.7158	....CCACGTGK..	1
chr1-27478802-27478993	137	116	37.3518	.ACRCGTGK.....	-1
chr1-21133515-21133771	256	62	37.8204	...GMCACGYG...	-1
chr3-22602609-22602897	127	223	37.3518	.ACRCGTGK.....	-1
chr1-6754005-6754779	363	413	36.7049	CACGYGTS......	1
chr1-488667-489076	24	387	38.6892	....MCMCGTGT..	1
chr2-13006539-13006920	255	128	38.6892	....MCMCGTGT..	-1
chr1-7366092-7366251	137	84	52.8446	....MCACGTGK..	1
chr4-6839724-6840017	260	35	37.3518	.ACRCGTGK.....	1
chr4-166224-166445	79	144	37.1521	...GNCACGTG...	-1
chr5-1608359-1608672	212	103	38.3605	...SACACGYG...	-1
chr5-21513499-21513726	91	138	39.4133	...GMCACGTR...	1
chr4-10291705-10291877	80	94	37.3518	.ACRCGTGK.....	1
chr3-16524163-16524478	176	201	39.4133	...GMCACGTR...	1
chr5-22665332-22665464	146	48	37.1521	...GNCACGTG...	-1
chr1-2013568-2013793	98	129	38.6892	....MCMCGTGT..	-1
chr5-25323983-25324500	245	274	37.1521	...GNCACGTG...	-1
chr1-4458911-4459286	46	391	52.8446	....MCACGTGK..	1
chr5-25436836-25437164	254	136	38.6892	....MCMCGTGT..	-1
chr1-26037553-26037991	292	208	37.3518	.ACRCGTGK.....	-1
chr2-19227407-19227669	160	104	37.8204	...GMCRCGTG...	-1
chr2-19227407-19227669	153	111	38.4916	...GMCACGTS...	1
chr2-12821741-12823297	153	1405	37.1521	...GNCACGTG...	1
chr3-20552659-20552942	102	183	37.3518	.ACRCGTGK.....	1
chr4-18322595-18322857	148	176	37.7721	...GMSACGTG...	-1
chr1-27627585-27628137	325	289	36.7049	CACGYGTS......	1
chr1-27478802-27478993	143	110	36.7049	CACGYGTS......	1
chr4-14579668-14581991	989	1336	36.7049	CACGYGTS......	1
chr3-22804589-22804870	163	120	38.6892	....MCMCGTGT..	1
chr1-28318867-28319088	242	41	38.3605	...SACACGYG...	-1
chr5-26853603-26853896	324	31	37.8204	...GMCRCGTG...	1
chr4-16451683-16453559	773	1165	36.7049	CACGYGTS......	-1
chr3-6805142-6805437	215	142	37.1521	...GNCACGTG...	-1
chr5-26456165-26456642	266	213	37.3518	.ACRCGTGK.....	-1
chr4-10352008-10352149	141	62	39.4133	...GMCACGTR...	1
chr3-4833605-4833750	68	139	37.1521	...GNCACGTG...	1
chr5-3661767-3662052	13	274	41.5575	..GTMMACGTGT..	-1
chr1-199335-199745	236	176	36.4311	....MCACSTGTC.	1
chr1-621375-621541	116	52	37.7721	...GMSACGTG...	-1
chr3-4960424-4960571	51	98	37.8204	...GMCACGYG...	1
chr1-25496614-25496893	88	193	36.7158	....CCACGTGK..	1
chr5-8359828-8360186	63	297	37.3518	.ACRCGTGK.....	-1
chr5-25703719-25703888	93	78	36.7158	....CCACGTGK..	1
chr3-5693620-5694018	175	225	37.1521	...GNCACGTG...	1
chr4-13022755-13023073	75	245	37.3518	.ACRCGTGK.....	1
chr1-27596058-27596382	197	189	44.5532	.TMGRCACGTG...	-1
chr3-2346757-2347019	104	220	37.3518	.ACRCGTGK.....	1
chr2-908963-909097	56	140	36.7049	CACGYGTS......	-1
chr1-2991789-2992144	151	206	37.3518	.ACRCGTGK.....	1
chr4-13016145-13016529	182	204	37.1521	...GNCACGTG...	1
chr3-6719908-6720134	57	171	37.3518	.ACRCGTGK.....	-1
chr1-9949973-9950395	163	321	38.4916	...GMCACGTS...	1
chr5-24887041-24887420	133	308	37.3518	.ACRCGTGK.....	-1
chr1-2991789-2992144	148	209	52.8446	....MCACGTGK..	1
chr1-25732266-25732398	65	129	37.8204	...GMCACGYG...	-1
chr3-21830344-21830807	215	310	37.1521	...GNCACGTG...	1
chr3-8685344-8685530	78	170	37.3518	.ACRCGTGK.....	1
chr3-21100341-21100602	104	219	37.7993	...GMYACGTG...	-1
chr3-9066230-9066613	144	241	37.3518	.ACRCGTGK.....	-1
chr3-9989398-9989623	30	197	37.8204	...GMCRCGTG...	1
chr1-12177478-12177904	35	393	36.6838	....MCACGTST..	-1
chr5-22115781-22116117	73	325	39.4133	...GMCACGTR...	-1
chr5-24887041-24887420	136	305	37.1521	...GNCACGTG...	-1
chr5-1952255-1952512	164	155	37.3518	.ACRCGTGK.....	-1
chr5-230262-230421	124	37	37.8604	....MSACGTGT..	-1
chr1-27596058-27596382	95	291	37.3518	.ACRCGTGK.....	-1
chr1-12177478-12177904	378	50	37.3518	.ACRCGTGK.....	-1
chr5-26100414-26100697	12	273	44.7018	...KMCACGTG...	1
chr3-386884-387160	112	226	37.1521	...GNCACGTG...	1
chr1-7570878-7571046	128	42	37.1521	...GNCACGTG...	-1
chr1-27464722-27465099	312	127	39.4133	...GMCACGTR...	-1
chr1-28460154-28460746	212	382	37.3518	.ACRCGTGK.....	-1
chr5-40775-40977	236	28	41.5575	..GTMMACGTGT..	1
chr3-386884-387160	6	332	36.7158	....CCACGTGK..	-1
chr5-205999-206584	151	436	37.1521	...GNCACGTG...	1
chr3-19277439-19277747	68	302	38.3605	...SACACGYG...	-1
chr5-24101830-24102063	66	169	38.4916	...GMCACGTS...	1
chr1-27647039-27647247	161	49	37.3518	.ACRCGTGK.....	-1
chr3-4124244-4124505	163	160	38.6892	....MCMCGTGT..	1
chr1-6899574-6899882	136	174	37.1521	...GNCACGTG...	-1
chr3-22602609-22602897	82	268	36.9248	...GMCASGTG...	1
chr4-9779903-9780130	67	162	37.1468	....MCACGTGTM.	-1
chr5-21607275-21607488	122	153	36.7049	CACGYGTS......	-1
chr3-20178989-20179195	47	221	37.1521	...GNCACGTG...	1
chr4-525277-525505	172	58	38.3605	...SACACGYG...	1
chr4-1122206-1122399	39	216	39.4133	...GMCACGTR...	-1
chr1-26038420-26038564	87	59	38.6892	....MCMCGTGT..	1
chr1-17702581-17702800	219	62	37.3518	.ACRCGTGK.....	-1
chr2-19245179-19245656	219	260	36.7049	CACGYGTS......	1
chr5-25323983-25324500	217	302	36.7049	CACGYGTS......	1
chr1-302544-302800	4	314	38.4916	...GMCACGTS...	-1
chr1-26038420-26038564	90	56	37.3518	.ACRCGTGK.....	1
chr2-12123326-12123571	51	256	37.3518	.ACRCGTGK.....	-1
chr3-6719908-6720134	58	170	40.2058	....MCACGYGT..	1
chr3-6842283-6842689	213	255	36.9248	...GMCASGTG...	1
chr5-4193715-4193875	166	56	37.8604	....MSACGTGT..	1
chr1-1882615-1882855	95	207	36.7158	....CCACGTGK..	-1
chr1-6754005-6754779	133	643	37.1521	...GNCACGTG...	1
chr4-2717862-2718005	104	41	37.5882	..ASACACGWGT..	1
chr3-20611214-20611461	89	220	37.7721	...GMSACGTG...	1
chr4-13903956-13904191	198	39	37.3518	.ACRCGTGK.....	1
chr3-20815969-20816180	134	79	38.6892	....MCMCGTGT..	-1
chr3-6842283-6842689	239	229	38.6892	....MCMCGTGT..	-1
chr5-26645151-26645445	216	80	36.9248	...GMCASGTG...	1
chr5-20728047-20728316	194	137	36.7049	CACGYGTS......	1
chr3-17478452-17478857	77	330	37.1521	...GNCACGTG...	-1
chr5-40775-40977	176	88	41.5575	..GTMMACGTGT..	1
chr3-17551292-17551502	149	63	52.8446	....MCACGTGK..	-1
chr2-19051941-19052128	123	126	37.3518	.ACRCGTGK.....	-1
chr2-17147795-17147965	108	64	36.6838	....MCACGTST..	1
chr4-9295738-9295988	161	91	37.3518	.ACRCGTGK.....	1
chr1-5890723-5890939	194	24	37.1521	...GNCACGTG...	-1
chr3-1175263-1175583	282	40	38.3605	...SACACGYG...	-1
chr1-190293-190530	28	211	37.1521	...GNCACGTG...	-1
chr3-22602609-22602897	130	220	38.6892	....MCMCGTGT..	-1
chr3-4124244-4124505	116	207	37.1521	...GNCACGTG...	1
chr1-426552-426763	96	177	38.0409	....MCACGTGW..	-1
chr3-1362647-1362904	135	124	38.3605	...SACACGYG...	-1
chr4-16483816-16484079	269	56	38.4916	...GMCACGTS...	1
chr4-13903956-13904191	194	43	37.3518	.ACRCGTGK.....	-1
chr1-20239634-20239787	153	62	37.3518	.ACRCGTGK.....	-1
chr5-22665332-22665464	83	111	37.3518	.ACRCGTGK.....	-1
chr2-296183-297279	271	887	44.554	.AWGAYACGTGG..	-1
chr1-28065015-28065203	102	148	47.5489	.TWSCCACGTG...	-1
chr1-22977630-22977887	41	278	38.4916	...GMCACGTS...	-1
chr1-27596058-27596382	99	287	37.3518	.ACRCGTGK.....	1
chr3-508511-509093	173	471	36.7049	CACGYGTS......	1
chr5-641898-642381	322	223	37.3518	.ACRCGTGK.....	-1
chr2-19051941-19052128	126	123	44.5532	.TMGRCACGTG...	-1
chr4-7600528-7600675	8	201	38.4916	...GMCACGTS...	-1
chr3-386884-387160	67	271	37.3518	.ACRCGTGK.....	1
chr4-12317459-12317845	153	235	38.6892	....MCMCGTGT..	1
chr3-6805142-6805437	213	144	37.1521	...GNCACGTG...	1
chr3-1175263-1175583	277	45	37.3518	.ACRCGTGK.....	-1
chr5-25323983-25324500	248	271	36.7049	CACGYGTS......	1
chr4-10437668-10437865	174	85	38.0409	....MCACGTGW..	1
chr5-25086783-25087306	92	493	39.4133	...GMCACGTR...	1
chr3-22731943-22732204	93	170	37.1521	...GNCACGTG...	1
chr5-25086783-25087306	412	173	52.8446	....MCACGTGK..	1
chr5-8359828-8360186	66	294	38.6892	....MCMCGTGT..	-1
chr4-17764313-17764677	101	325	36.7049	CACGYGTS......	-1
chr4-14579668-14581991	1203	1122	36.7158	....CCACGTGK..	1
chr5-24908241-24908490	117	194	39.2102	...RMCACGTG...	1
chr2-15099716-15100051	84	253	37.1521	...GNCACGTG...	-1
chr1-5277631-5278069	139	361	37.7993	...GMYACGTG...	-1
chr2-17886128-17886447	212	169	36.7049	CACGYGTS......	1
chr3-17868164-17868376	162	52	38.3605	...SACACGYG...	1
chr1-6627742-6628123	81	362	37.1521	...GNCACGTG...	-1
chr4-16451683-16453559	779	1159	37.3518	.ACRCGTGK.....	1
chr3-22804589-22804870	162	121	37.3518	.ACRCGTGK.....	-1
chr4-9600024-9600227	99	166	37.1521	...GNCACGTG...	1
chr1-20239634-20239787	67	148	36.7158	....CCACGTGK..	1
chr3-22917293-22917576	221	64	36.7049	CACGYGTS......	1
chr1-426552-426763	94	179	37.1521	...GNCACGTG...	1
chr3-23175632-23175755	18	167	37.1521	...GNCACGTG...	-1
chr3-21472854-21473144	139	153	52.8446	....MCACGTGK..	-1
chr1-6453549-6453714	97	130	38.4417	....MSACGTGTC.	-1
chr3-22731943-22732204	16	247	38.6892	....MCMCGTGT..	1
chr1-28318867-28319088	146	137	37.1521	...GNCACGTG...	1
chr1-3072260-3072650	308	144	41.5575	..GTMMACGTGT..	1
chr1-3247620-3248099	217	264	37.3518	.ACRCGTGK.....	1
chr5-5481535-5481705	126	46	36.7158	....CCACGTGK..	-1
chr5-25436836-25437164	87	303	36.7049	CACGYGTS......	-1
chr3-22326113-22326436	112	213	38.6892	....MCMCGTGT..	-1
chr2-12821741-12823297	155	1403	37.1521	...GNCACGTG...	-1
chr2-12939392-12939618	135	93	37.1521	...GNCACGTG...	-1
chr3-17868164-17868376	98	116	39.1176	..TGAMACGTGK..	1
chr5-22665332-22665464	84	110	38.6892	....MCMCGTGT..	1
chr1-28318867-28319088	179	104	37.3518	.ACRCGTGK.....	-1
chr3-6805142-6805437	88	269	38.5618	.ACGCCMCGTK...	-1
chr5-7678571-7679048	225	254	37.1521	...GNCACGTG...	-1
chr4-11638772-11639082	212	160	38.6892	....MCMCGTGT..	1
chr3-20552659-20552942	99	186	37.1521	...GNCACGTG...	1
chr3-15952202-15953121	501	480	38.4916	...GMCACGTS...	1
chr3-17551292-17551502	147	65	38.6892	....MCMCGTGT..	1
chr3-21242235-21242434	44	217	37.3518	.ACRCGTGK.....	-1
chr2-18423005-18423198	169	86	37.1521	...GNCACGTG...	-1
chr5-26645151-26645445	166	130	37.1521	...GNCACGTG...	-1
chr3-7413626-7413760	3	193	38.4916	...GMCACGTS...	-1
chr1-621375-621541	27	141	36.7049	CACGYGTS......	-1
chr5-26095261-26095963	577	187	36.7158	....CCACGTGK..	-1
chr4-16983227-16983496	60	211	52.8446	....MCACGTGK..	1
chr4-9779903-9780130	70	159	36.7049	CACGYGTS......	1
chr4-7354331-7354444	73	42	37.1521	...GNCACGTG...	1
chr1-6463459-6463814	304	53	38.4417	....MSACGTGTC.	1
chr5-19225420-19225598	16	164	38.6892	....MCMCGTGT..	-1
chr1-20239634-20239787	156	59	38.3605	...SACACGYG...	-1
chr3-21242235-21242434	50	211	36.7049	CACGYGTS......	1
chr3-386884-387160	61	277	36.7049	CACGYGTS......	-1
chr5-25323983-25324500	215	304	37.3518	.ACRCGTGK.....	1
chr4-17502346-17502667	224	99	37.3518	.ACRCGTGK.....	-1
chr1-7366092-7366251	199	22	38.6892	....MCMCGTGT..	-1
chr5-25086783-25087306	415	170	37.3518	.ACRCGTGK.....	1
chr1-27596058-27596382	93	293	36.7049	CACGYGTS......	-1
chr1-27627585-27628137	320	294	38.6892	....MCMCGTGT..	1
chr2-19232348-19232596	9	301	37.3518	.ACRCGTGK.....	-1
chr3-3923158-3923789	213	420	38.3605	...SACACGYG...	-1
chr3-23175632-23175755	16	169	38.3605	...SACACGYG...	1
chr5-941364-941662	264	36	37.8604	....MSACGTGT..	-1
chr3-6088877-6089116	101	140	38.5618	..CGYCACGTRG..	-1
chr5-24953064-24953306	46	258	36.9248	...GMCASGTG...	1
chr2-18907799-18908043	78	168	44.554	.AWGACACSTGG..	-1
chr3-20611214-20611461	233	76	36.4311	....MCACSTGTC.	1
chr1-28183518-28183707	78	173	37.3518	.ACRCGTGK.....	-1
chr1-26037553-26037991	296	204	37.3518	.ACRCGTGK.....	1
chr2-383206-383791	423	164	38.6892	....MCMCGTGT..	1
chr5-3396171-3396383	90	124	37.3518	.ACRCGTGK.....	-1
chr5-4193715-4193875	106	116	37.8604	....MSACGTGT..	1
chr3-6090277-6092632	1914	503	37.7721	...GMSACGTG...	-1
chr3-8167254-8167648	120	276	37.8204	...GMCRCGTG...	-1
chr5-1608359-1608672	215	100	36.7049	CACGYGTS......	1
chr5-579179-579439	166	96	41.5583	.AYSCCACGTGG..	-1
chr2-18864705-18864937	152	82	38.4916	...GMCACGTS...	1
chr4-16256018-16256273	150	167	39.4133	...GMCACGTR...	1
chr5-26087147-26087337	134	118	44.5532	.TMGRCACGTG...	-1
chr4-11638772-11639082	164	208	36.7049	CACGYGTS......	1
chr1-27596058-27596382	195	191	37.1521	...GNCACGTG...	1
chr3-7063426-7063705	160	121	37.3518	.ACRCGTGK.....	-1
chr2-19232348-19232596	81	229	37.3518	.ACRCGTGK.....	-1
chr2-15099716-15100051	85	252	37.3518	.ACRCGTGK.....	1
chr4-525277-525505	161	69	37.8204	...GMCRCGTG...	-1
chr3-17868164-17868376	126	88	37.3518	.ACRCGTGK.....	1
chr1-27627585-27628137	272	342	36.7049	CACGYGTS......	1
chr2-14193826-14194115	33	258	38.3605	...SACACGYG...	-1
chr1-10353801-10354189	271	179	38.6892	....MCMCGTGT..	-1
chr1-27464722-27465099	81	358	37.0423	...GMCWCGTG...	-1
chr1-26721637-26721882	168	139	38.4417	....MSACGTGTC.	1
chr1-27596058-27596382	198	188	37.3518	.ACRCGTGK.....	1
chr1-8547876-8548173	148	151	37.8604	....MSACGTGT..	1
chr1-26801758-26802089	85	248	37.3518	.ACRCGTGK.....	1
chr4-15488046-15489996	292	1720	36.9248	...GMCASGTG...	1
chr3-6719908-6720134	64	164	36.7049	CACGYGTS......	-1
chr4-525277-525505	159	71	40.2058	....MCACGYGT..	1
chr2-19227407-19227669	24	240	37.1521	...GNCACGTG...	-1
chr3-9066230-9066613	150	235	36.7049	CACGYGTS......	1
chr3-20611214-20611461	293	16	36.4311	....MCACSTGTC.	1
chr4-17502346-17502667	81	242	37.1521	...GNCACGTG...	-1
chr1-20239634-20239787	157	58	37.3518	.ACRCGTGK.....	1
chr3-2346757-2347019	235	89	36.6805	TRYGCCACG.....	1
chr1-190293-190530	146	93	38.6892	....MCMCGTGT..	-1
chr2-19245179-19245656	217	262	37.3518	.ACRCGTGK.....	1
chr5-25323983-25324500	242	277	37.3518	.ACRCGTGK.....	-1
chr2-16244564-16244715	19	134	37.1521	...GNCACGTG...	1
chr5-25761768-25761995	177	52	36.4311	....MCACSTGTC.	1
chr1-28318867-28319088	183	100	37.3518	.ACRCGTGK.....	1
chr1-10353801-10354189	269	181	38.3605	...SACACGYG...	1
chr1-28318867-28319088	148	135	36.7158	....CCACGTGK..	-1
chr3-386884-387160	111	227	37.3518	.ACRCGTGK.....	-1
chr3-19604410-19604621	117	156	37.3518	.ACRCGTGK.....	1
chr1-2991789-2992144	240	117	39.2102	...RMCACGTG...	-1
chr5-641898-642381	320	225	36.7049	CACGYGTS......	-1
chr3-7909652-7909985	246	89	38.6892	....MCMCGTGT..	1
chr2-13006539-13006920	252	131	37.3518	.ACRCGTGK.....	-1
chr3-22327841-22328303	259	205	37.8204	...GMCACGYG...	-1
chr5-272094-272561	181	288	37.7721	...GMSACGTG...	1
chr3-3923158-3923789	243	390	37.7721	...GMSACGTG...	-1
chr4-6839724-6840017	157	138	38.0409	....MCACGTGW..	-1
chr2-368802-369161	270	91	37.3518	.ACRCGTGK.....	-1
chr2-9631541-9631898	24	335	37.3518	.ACRCGTGK.....	-1
chr2-15765517-15765761	187	119	36.6838	....MCACGTST..	1
chr3-22804589-22804870	33	250	37.3518	.ACRCGTGK.....	-1
chr1-27627585-27628137	396	218	37.1521	...GNCACGTG...	-1
chr3-7909652-7909985	251	84	36.7049	CACGYGTS......	1
chr3-7280145-7280329	118	128	38.5618	.TWRCCACGTG...	1
chr5-25436836-25437164	90	300	37.1521	...GNCACGTG...	1
chr3-17868164-17868376	161	53	37.3518	.ACRCGTGK.....	-1
chr1-3247620-3248099	219	262	36.7049	CACGYGTS......	1
chr5-16635384-16635723	223	118	38.5618	.ACSCMACGTG...	1
chr5-24906912-24907102	109	143	37.3518	.ACRCGTGK.....	-1
chr4-17764313-17764677	109	317	36.7049	CACGYGTS......	1
chr3-2345988-2346219	202	31	36.7049	CACGYGTS......	1
chr3-10064659-10064955	154	144	37.3518	.ACRCGTGK.....	-1
chr3-17868164-17868376	122	92	37.3518	.ACRCGTGK.....	-1
chr1-20577421-20577694	167	168	36.7049	CACGYGTS......	1
chr5-24906912-24907102	110	142	37.1521	...GNCACGTG...	1
chr4-13674889-13675219	219	113	38.4916	...GMCACGTS...	1
chr5-20943227-20943604	282	97	38.3605	...SACACGYG...	-1
chr4-17502346-17502667	78	245	37.3518	.ACRCGTGK.....	-1
chr1-17702581-17702800	223	58	37.3518	.ACRCGTGK.....	1
chr1-6754005-6754779	357	419	37.3518	.ACRCGTGK.....	-1
chr3-8685344-8685530	74	174	37.3518	.ACRCGTGK.....	-1
chr5-26095261-26095963	560	204	38.3605	...SACACGYG...	-1
chr1-26038420-26038564	89	57	37.1521	...GNCACGTG...	-1
chr1-7267306-7267661	185	172	37.3518	.ACRCGTGK.....	1
chr4-16451683-16453559	122	1816	38.5618	.ACGCYACGTR...	1
chr4-12079803-12080027	105	181	37.1521	...GNCACGTG...	-1
chr1-621375-621541	32	136	44.5532	.TMGRCACGTG...	-1
chr2-8139475-8139700	130	97	38.6892	....MCMCGTGT..	1
chr5-26568519-26568707	53	197	37.1521	...GNCACGTG...	-1
chr2-19408611-19408767	36	122	36.7049	CACGYGTS......	1
chr5-25436836-25437164	255	135	37.3518	.ACRCGTGK.....	1
chr1-302544-302800	82	236	37.1521	...GNCACGTG...	1
chr3-17868164-17868376	159	55	36.7049	CACGYGTS......	-1
chr3-3923158-3923789	415	218	38.6892	....MCMCGTGT..	-1
chr1-6453549-6453714	74	153	38.4417	....MSACGTGTC.	-1
chr3-22327841-22328303	239	225	38.6892	....MCMCGTGT..	-1
chr1-3072682-3072920	124	116	37.3518	.ACRCGTGK.....	-1
chr4-13749377-13749607	171	61	37.388	TGWCACGYGT....	1
chr3-20178989-20179195	84	184	38.4916	...GMCACGTS...	1
chr3-5693620-5694018	177	223	37.388	TGWCACGYGT....	1
chr3-2352854-2353111	193	126	37.3518	.ACRCGTGK.....	-1
chr5-23898577-23898780	142	63	37.1521	...GNCACGTG...	1
chr5-3396171-3396383	88	126	36.7049	CACGYGTS......	-1
chr4-16451683-16453559	891	1047	36.6838	....MCACGTST..	1
chr3-3923158-3923789	180	453	37.3518	.ACRCGTGK.....	-1
chr2-261739-262032	191	104	39.4133	...GMCACGTR...	-1
chr1-26484840-26485079	39	202	36.7049	CACGYGTS......	-1
chr3-5123291-5123620	360	31	37.1521	...GNCACGTG...	-1
chr4-5741977-5742309	82	252	36.7049	CACGYGTS......	-1
chr2-15099716-15100051	81	256	37.3518	.ACRCGTGK.....	-1
chr1-6754005-6754779	132	644	37.3518	.ACRCGTGK.....	-1
chr2-12821741-12823297	524	1034	37.1521	...GNCACGTG...	1
chr2-18839277-18839555	108	172	37.1521	...GNCACGTG...	1
chr4-16983227-16983496	91	180	37.1521	...GNCACGTG...	1
chr1-6754005-6754779	360	416	38.3605	...SACACGYG...	-1
chr5-437064-437384	167	215	36.7158	....CCACGTGK..	1
chr5-3516253-3516918	415	312	37.7993	...GMYACGTG...	1
chr4-12686217-12686340	41	84	37.7721	...GMSACGTG...	-1
chr1-21133515-21133771	257	61	37.3518	.ACRCGTGK.....	1
chr5-24953064-24953306	194	110	37.3518	.ACRCGTGK.....	1
chr1-26801758-26802089	84	249	38.6892	....MCMCGTGT..	-1
chr4-14471252-14471396	148	58	36.6805	TRYGCCACG.....	1
chr1-25658890-25659141	254	59	37.5875	.ACGCMACGK....	1
chr4-18220131-18220581	252	200	38.3605	...SACACGYG...	-1
chr1-20577421-20577694	164	171	37.1521	...GNCACGTG...	-1
chr4-16451683-16453559	893	1045	37.8604	....MSACGTGT..	-1
chr5-19735499-19735786	103	186	37.7721	...GMSACGTG...	1
chr1-28318867-28319088	182	101	38.3605	...SACACGYG...	-1
chr1-25496614-25496893	90	191	36.7158	....CCACGTGK..	-1
chr1-10353801-10354189	272	178	37.3518	.ACRCGTGK.....	1
chr5-20943227-20943604	280	99	40.859	....MCRCGTGT..	1
chr3-6275422-6275680	120	200	36.9248	...GMCASGTG...	-1
chr2-15099716-15100051	87	250	36.7049	CACGYGTS......	1
chr1-3664028-3664372	365	41	37.1521	...GNCACGTG...	-1
chr5-8359828-8360186	61	299	36.7049	CACGYGTS......	-1
chr2-8139475-8139700	165	62	38.0409	....MCACGTGW..	1
chr5-8122774-8122969	18	239	37.8604	....MSACGTGT..	-1
chr4-13749377-13749607	115	117	39.1176	..TGAMACGTGK..	-1
chr5-26095261-26095963	575	189	37.1521	...GNCACGTG...	1
chr3-5123291-5123620	358	33	38.6892	....MCMCGTGT..	1
chr3-20815969-20816180	132	81	37.1521	...GNCACGTG...	1
chr5-26605852-26606004	46	108	41.5575	SWCGCCACGT....	1
chr2-16573405-16573637	181	53	36.7158	....CCACGTGK..	1
chr3-2612030-2612237	12	197	37.7721	...GMSACGTG...	1
chr3-6719908-6720134	67	161	40.859	....MCRCGTGT..	1
chr4-13749377-13749607	169	63	37.1521	...GNCACGTG...	1
chr3-22804589-22804870	36	247	40.859	....MCRCGTGT..	-1
chr1-11249452-11249708	80	178	37.1521	...GNCACGTG...	1
chr5-20086679-20086931	58	196	36.7049	CACGYGTS......	1
chr3-15952202-15953121	97	884	39.4133	...GMCACGTR...	1
chr1-18765583-18765811	22	208	38.4417	....MSACGTGTC.	-1
chr3-8167254-8167648	123	273	36.7049	CACGYGTS......	1
chr5-26631309-26631493	21	225	39.4133	...GMCACGTR...	1
chr5-24953064-24953306	48	256	36.4311	....MCACSTGTC.	-1
chr1-20239634-20239787	110	105	37.1521	...GNCACGTG...	-1
chr5-230262-230421	55	106	50.5446	.ACKCCACGTR...	1
chr1-28183518-28183707	81	170	38.3605	...SACACGYG...	-1
chr3-20178989-20179195	49	219	37.1521	...GNCACGTG...	-1
chr1-7570878-7571046	126	44	38.6892	....MCMCGTGT..	1
chr5-4441614-4441894	25	257	38.4916	...GMCACGTS...	-1
chr1-29098739-29099192	274	181	37.1521	...GNCACGTG...	-1
chr3-2345988-2346219	199	34	37.1521	...GNCACGTG...	-1
chr4-12686376-12688312	851	1147	39.2102	...RMCACGTG...	-1
chr1-17702581-17702800	63	218	36.7049	CACGYGTS......	-1
chr4-11638772-11639082	215	157	37.3518	.ACRCGTGK.....	1
chr3-5618307-5618558	109	204	48.1797	..TGACACGTSK..	1
chr2-15616170-15616578	227	183	38.4916	...GMCACGTS...	1
chr5-26095261-26095963	563	201	36.7049	CACGYGTS......	1
chr2-908963-909097	59	137	44.5532	.TMGRCACGTG...	1
chr3-10064659-10064955	157	141	52.8446	....MCACGTGK..	-1
chr1-488667-489076	23	388	37.3518	.ACRCGTGK.....	-1
chr5-23898577-23898780	144	61	37.1521	...GNCACGTG...	-1
chr5-205999-206584	156	431	36.7049	CACGYGTS......	1
chr5-8122774-8122969	16	241	36.6838	....MCACGTST..	1
chr2-9631541-9631898	27	332	37.1521	...GNCACGTG...	-1
chr4-6839724-6840017	259	36	38.6892	....MCMCGTGT..	-1
chr5-25323983-25324500	212	307	38.6892	....MCMCGTGT..	1
chr2-19245179-19245656	213	266	37.3518	.ACRCGTGK.....	-1
chr5-24887041-24887420	134	307	38.6892	....MCMCGTGT..	1
chr5-23501242-23501592	46	306	36.7158	....CCACGTGK..	-1
chr5-26752631-26752850	155	126	47.5489	.TWSCCACGTG...	-1
chr5-987630-987905	101	176	37.1521	...GNCACGTG...	-1
chr1-28460154-28460746	218	376	36.7049	CACGYGTS......	1
chr1-5277631-5278069	137	363	39.4133	...GMCACGTR...	1
chr4-166224-166445	74	149	36.7049	CACGYGTS......	-1
chr3-17551292-17551502	48	164	39.2102	...RMCACGTG...	-1
chr2-9631541-9631898	28	331	37.3518	.ACRCGTGK.....	1
chr5-20086679-20086931	55	199	37.8204	...GMCRCGTG...	-1
chr1-6754005-6754779	361	415	37.3518	.ACRCGTGK.....	1
chr3-4655909-4656030	74	109	36.7049	CACGYGTS......	1
chr2-19232348-19232596	85	225	37.3518	.ACRCGTGK.....	1
chr1-27627585-27628137	270	344	37.3518	.ACRCGTGK.....	1
chr3-5693620-5694018	280	120	37.1521	...GNCACGTG...	-1
chr1-22877391-22877655	124	142	37.1521	...GNCACGTG...	1
chr1-4289404-4289557	87	128	39.1176	..TGAMACGTGK..	-1
chr4-16166953-16167324	203	230	38.4916	...GMCACGTS...	1
chr1-20617112-20617294	96	148	52.8446	....MCACGTGK..	1
chr1-20239634-20239787	154	61	38.3605	...SACACGYG...	1
chr3-151428-151678	96	216	36.6838	....MCACGTST..	1
chr2-12939392-12939618	136	92	37.3518	.ACRCGTGK.....	1
chr2-17886128-17886447	206	175	37.3518	.ACRCGTGK.....	-1
chr3-20705352-20705519	57	172	38.6892	....MCMCGTGT..	-1
chr3-22684785-22684944	48	113	44.7018	...KMCACGTG...	1
chr4-16038489-16038698	40	231	37.1521	...GNCACGTG...	-1
chr5-23501242-23501592	44	308	37.1521	...GNCACGTG...	1
chr5-20900377-20900716	122	219	37.1521	...GNCACGTG...	-1
chr5-26087147-26087337	192	60	37.1521	...GNCACGTG...	1
chr3-7063426-7063705	161	120	37.1521	...GNCACGTG...	1
chr5-205999-206584	153	434	37.1521	...GNCACGTG...	-1
chr5-6274991-6275262	152	181	38.3605	...SACACGYG...	-1
chr3-19604410-19604621	116	157	37.1521	...GNCACGTG...	-1
chr1-17702581-17702800	205	76	39.2102	...RMCACGTG...	-1
chr1-29098739-29099192	189	266	36.7049	CACGYGTS......	1
chr3-21242235-21242434	48	213	37.3518	.ACRCGTGK.....	1
chr5-25323983-25324500	246	273	37.3518	.ACRCGTGK.....	1
chr2-296183-297279	269	889	38.5618	.ACGCYACGTR...	1
chr1-18680024-18680229	48	159	36.6838	....MCACGTST..	1
chr3-1175263-1175583	278	44	38.3605	...SACACGYG...	1
chr4-2587236-2588313	284	795	37.3518	.ACRCGTGK.....	-1
chr3-22684785-22684944	50	111	37.8204	...GMCRCGTG...	-1
chr3-4124244-4124505	162	161	37.3518	.ACRCGTGK.....	-1
chr3-5123291-5123620	298	93	38.6892	....MCMCGTGT..	1
chr3-21242235-21242434	42	219	36.7049	CACGYGTS......	-1
chr1-30056814-30056978	111	55	37.0423	...GMCWCGTG...	1
chr4-16155530-16155629	84	17	38.4916	...GMCACGTS...	1
chr5-19397487-19398302	525	292	37.8204	...GMCRCGTG...	1
chr3-22327841-22328303	206	258	37.1521	...GNCACGTG...	-1
chr1-22035973-22037641	88	1582	38.5625	..TGACACGTKTM.	-1
chr5-20728047-20728316	191	140	38.3605	...SACACGYG...	-1
chr1-27627585-27628137	267	347	37.1521	...GNCACGTG...	1
chr1-27627585-27628137	246	368	37.7721	...GMSACGTG...	1
chr1-23762032-23762319	188	101	38.4916	...GMCACGTS...	1
chr3-18102877-18103126	251	60	37.1521	...GNCACGTG...	-1
chr1-21133515-21133771	293	25	38.6892	....MCMCGTGT..	1
chr5-22115781-22116117	268	130	36.6838	....MCACGTST..	1
chr3-2348723-2349116	388	67	39.2102	...RMCACGTG...	-1
chr1-10287875-10288152	87	192	37.7993	...GMYACGTG...	1
chr5-3396171-3396383	91	123	37.1521	...GNCACGTG...	1
chr1-20577421-20577694	161	174	37.3518	.ACRCGTGK.....	-1
chr1-3019361-3019847	177	371	37.1521	...GNCACGTG...	1
chr3-5358721-5358986	200	127	37.7721	...GMSACGTG...	-1
chr1-6463459-6463814	229	128	37.4517	...GMCMCGTG...	1
chr1-6463459-6463814	184	173	37.1521	...GNCACGTG...	-1
chr1-6754005-6754779	199	577	38.4916	...GMCACGTS...	1
chr4-14346611-14346881	139	193	38.6892	....MCMCGTGT..	-1
chr5-24953064-24953306	191	113	37.8204	...GMCRCGTG...	1
chr2-9013781-9014274	397	158	36.9248	...GMCASGTG...	-1
chr3-151428-151678	285	27	38.3605	...SACACGYG...	1
chr3-19940440-19940728	30	260	36.7049	CACGYGTS......	1
chr5-22665332-22665464	106	88	38.4916	...GMCACGTS...	-1
chr3-15952202-15953121	790	191	37.0423	...GMCWCGTG...	-1
chr2-12123326-12123571	135	172	37.1521	...GNCACGTG...	1
chr3-22602609-22602897	131	219	37.3518	.ACRCGTGK.....	1
chr1-12177478-12177904	381	47	37.1521	...GNCACGTG...	-1
chr5-6470088-6471477	1128	323	37.4517	...GMCMCGTG...	1
chr5-4392183-4392416	90	205	36.7049	CACGYGTS......	-1
chr3-1175263-1175583	280	42	40.859	....MCRCGTGT..	-1
chr3-508511-509093	155	489	37.7993	...GMYACGTG...	-1
chr3-22602609-22602897	128	222	38.6892	....MCMCGTGT..	1
chr3-6088877-6089116	99	142	37.7993	...GMYACGTG...	1
chr1-12177478-12177904	379	49	37.1521	...GNCACGTG...	1
chr4-2617397-2617614	25	254	39.4133	...GMCACGTR...	-1
chr1-5281776-5281935	111	50	36.7049	CACGYGTS......	-1
chr3-10047380-10047565	146	101	37.1521	...GNCACGTG...	-1
chr2-12123326-12123571	134	173	37.3518	.ACRCGTGK.....	-1
chr3-4124244-4124505	118	205	37.1521	...GNCACGTG...	-1
chr2-8100736-8101016	263	79	36.6805	TRYGCCACG.....	1
chr1-8060610-8061016	203	205	38.4916	...GMCACGTS...	1
chr5-272094-272561	418	51	39.4133	...GMCACGTR...	-1
chr5-16817316-16817921	457	210	36.6805	TRYGCCACG.....	1

## Sheet: zv9_family_11
Sequence Click on the sequence name to view the motif in UCSC	Start_position (from start) Start position of the motif within the sequence (from start)	Start_position (from end) Start position of the motif within the sequence (from end)	Best_Z-score Best Z-score of the motif within this sequence	Instance_with_best_ZS Consensus sequence of the instance of the motif with best Z-score	Strand Strand: 1=forward, -1=reverse
chr16-43329495-43329580	3	144	25.0733	CAAYGKGCA	-1
chr12-17489008-17489152	61	145	35.8379	CAATGKGCA	-1
chr2-33165347-33165457	51	61	35.8379	CAATGKGCA	-1
chr10-34380467-34380534	15	114	17.3506	CAAYSTGCA	1
chr11-29640002-29640146	137	69	35.8379	CAATGKGCA	1
chr23-18218497-18218534	19	20	35.8379	CAATGKGCA	1
chr22-942742-942804	54	70	35.8379	CAATGKGCA	1
chr10-34380467-34380534	75	54	17.3506	CAAYSTGCA	1
chr13-32799746-32799774	1	28	21.996	CAATGKGCM	1
chr16-44024921-44024987	107	21	35.8379	CAATGKGCA	1
chr17-11277816-11277960	18	128	17.3506	CAAYSTGCA	1
chr2-18070461-18070615	53	163	18.3898	CAATGNGCA	1
chr4-15045571-15045683	36	78	18.3898	CAATGNGCA	1
chr23-31132829-31132890	106	17	17.3506	CAAYSTGCA	-1
chr4-4866048-4866101	9	46	35.8379	CAATGKGCA	1
chr16-44024921-44024987	47	81	35.8379	CAATGKGCA	1
chr12-44135240-44135297	48	11	17.3506	CAAYSTGCA	-1
chr8-14792858-14792919	44	79	17.3506	CAAYSTGCA	-1
chr3-29943064-29943148	39	107	35.8379	CAATGKGCA	1
chr8-14792858-14792919	104	19	17.3506	CAAYSTGCA	-1
chr1-22290439-22290490	42	11	17.3506	CAAYSTGCA	1
chr5-36460606-36460650	35	11	20.8051	CAATGYGCM	1
chr3-52362153-52362211	17	43	35.8379	CAATGKGCA	1
chr6-46971422-46971577	166	51	18.3898	CAATGNGCA	1
chr1-28206432-28206575	47	158	35.8379	CAATGKGCA	1
chr7-74789580-74789939	122	239	18.3898	CAATGNGCA	1
chr22-942742-942804	114	10	35.8379	CAATGKGCA	1
chr23-31132829-31132890	46	77	17.3506	CAAYSTGCA	-1
chr9-35095021-35095109	92	58	18.3898	CAATGNGCA	1
chr16-27034914-27034950	26	12	20.8051	CAATGYGCM	1
chr13-13085095-13085220	70	57	21.996	CAATGKGCM	-1
chr14-23040680-23040760	78	64	35.8379	CAATGKGCA	1
chr24-24737487-24737585	34	66	35.8379	CAATGKGCA	-1
